# Supplementary material for: From bulk effective mass to 2D carrier mobility accurate prediction via adversarial transfer learning
Source: Nat Commun. 2024 Jun 25;15:5391. doi: 10.1038/s41467-024-49686-z (PMC11199574; doi:10.1038/s41467-024-49686-z)
Supplement: Supplementary file 4 — Supplementary Data 1 [file 41467_2024_49686_MOESM4_ESM.zip]

Archive with 4 entries (3 files):
- Supplementary Data 1/
- Supplementary Data 1/SupplementaryData1_BulkEffectiveMass.csv
- Supplementary Data 1/SupplementaryData1_DPTmobility.csv
- Supplementary Data 1/SupplementaryData1_EPCmobility.csv
