# Supplementary material for: From bulk effective mass to 2D carrier mobility accurate prediction via adversarial transfer learning
Source: Nat Commun. 2024 Jun 25;15:5391. doi: 10.1038/s41467-024-49686-z (PMC11199574; doi:10.1038/s41467-024-49686-z)
Supplement: Supplementary file 4 — Supplementary Data 1 [file 41467_2024_49686_MOESM4_ESM.zip › Supplementary Data 1/SupplementaryData1_BulkEffectiveMass.csv]

MPid	Formula	Gap	Mass_eff_Electron	Mass_eff_Hole
mp-1000	BaTe	1.592995228	0.386262589	-0.637016383
mp-10009	GaTe	0.803402503	0.326776782	-0.894319632
mp-10044	BAs	1.207096988	0.313444634	-0.295357573
mp-10064	SiO2	1.747596706	0.252135284	-1.041030906
mp-10070	BaAg(PO3)3	3.196793376	0.577469052	-56.68248966
mp-10074	GeSe2	1.520898667	0.863546356	-0.9872288
mp-10080	PrGeBO5	3.997706037	0.546389486	-21.02867078
mp-10086	YSF	1.313194174	0.465242982	-1.326737286
mp-10091	KV(CuSe2)2	0.821402833	4.867430929	-1.221727379
mp-10096	Na3Sr3GaP4	0.748898101	0.269252425	-0.82871105
mp-10101	CsAgC2	2.614401733	0.513434899	-2.841015833
mp-10102	KAgC2	2.462398943	0.63985989	-1.516581046
mp-10103	YbLiAlF6	7.690603758	0.548490287	-19.61393529
mp-10155	P2Ir	0.643794131	1.067083222	-0.528435002
mp-10159	K3Sb	0.67730495	0.127395386	-5.222766798
mp-10163	NaAlTe2	1.284703855	0.307672469	-0.691470567
mp-10164	NaGaTe2	0.214602579	0.204945219	-0.489644722
mp-10165	KAlTe2	1.704493874	0.378149073	-0.720880611
mp-10166	NaAlSe2	2.16149546	0.197621929	-1.073248854
mp-10175	KCdF3	3.125200225	0.458857965	-1.075982271
mp-10182	LiZnP	1.361195055	0.334034912	-0.404254704
mp-10191	Lu2MgSe4	1.477101944	0.36144886	-0.956173425
mp-10219	YOF	4.948403761	0.551869017	-3.619561727
mp-1022	K2S	2.322995023	0.369819226	-16.40277695
mp-10223	Na2PdS2	0.963704765	1.3644819	-2.563308287
mp-10226	NaYS2	2.291906017	0.612683106	-1.280732678
mp-10233	Ca2BN2F	2.927795241	0.516268007	-1.442552808
mp-10234	Sr2BN2F	2.572605047	0.452565535	-1.584159943
mp-10246	Na2PtS2	1.148701358	1.244191903	-2.952013022
mp-10250	BaLiF3	6.564297368	0.61803852	-3.586271212
mp-10251	LiDyO2	3.964304063	0.461826224	-3.005800161
mp-10281	ZnS	2.048105623	0.184018063	-1.198118181
mp-10288	LaCuTeS	0.480403376	0.674528562	-0.681215277
mp-10289	Ca(BC)2	0.496702995	0.60964341	-0.537826494
mp-1029	BaF2	6.623196409	0.506725225	-5.240698742
mp-10293	BaC2	2.113195253	0.660462926	-3.632049571
mp-10299	Ca4PdO6	1.792196164	2.586223762	-3.807875468
mp-10322	BaHfN2	1.25610469	2.582407732	-1.112506531
mp-10326	Zn(ReO4)2	3.988998394	7.088038879	-12.48220107
mp-10334	Pr(CdP)3	0.517302013	0.582040019	-0.56363163
mp-10336	BaYCuTe3	0.536295559	0.610141201	-0.63030516
mp-10337	BaYAgTe3	0.77119783	0.717186085	-0.59176574
mp-10340	Na2GeTeO6	2.65240243	0.483989679	-21.74237327
mp-10341	SrGeTeO6	2.95609508	0.497556858	-8.702594057
mp-10347	CsCa2Ta3O10	2.17820325	26.45637535	-6.223049206
mp-10348	LaSc3(BO3)4	4.108102621	85.73742703	-2.230850982
mp-10349	Na2SnTeO6	1.235600913	0.600907761	-5.01551977
mp-10368	CoPSe	0.615793617	1.386926274	-0.621230209
mp-10378	Cs3Sb	0.621399162	0.164679407	-1.033514651
mp-10381	K2CuSb	1.111095226	0.532851391	-1.816965052
mp-10383	LaTeAs	0.16959495	0.118785386	-0.152163925
mp-1039	MgTe	2.361199806	0.184297613	-1.567221659
mp-10390	Ta2O5	1.231995404	1.470532571	-3.217507625
mp-10392	Sr3CdPtO6	2.036894533	0.420217011	-2.462233895
mp-10401	Tl2SnF6	4.313494147	0.722691717	-3.523594553
mp-10402	TiTl2F6	3.877295663	21.22866677	-1.638458396
mp-10408	K2CN2	3.145295832	0.693601679	-12.28538715
mp-10409	Ba4Nd2Cd3Se10	1.519102715	0.358989699	-2.080909071
mp-10410	Ba4Sm2Cd3S10	1.897300134	0.573431174	-2.87573735
mp-10413	AgB(CN)4	4.277602331	4.542573149	-10.89570646
mp-10417	KSbO2	2.036105403	0.853602994	-4.235831091
mp-10418	RbSbO2	2.256599246	1.192636399	-6.577950569
mp-10419	Na4ReN3	2.437296441	13.73729451	-11.23877128
mp-10421	RbAuC2	2.197904291	0.630904125	-1.849567358
mp-10422	NaAuC2	1.417699493	0.318680007	-0.950412795
mp-10423	KAuC2	2.02689435	0.526634673	-1.917962309
mp-10426	Nb2O5	1.858401461	1.435404935	-1.914871581
mp-10428	Si(Cu4Se3)2	0.409000705	0.138526377	-1.878200708
mp-10429	LaYO3	4.325303887	3.865447721	-3.219032522
mp-10437	Ba(CuSe)2	0.37929948	0.572353796	-1.163686513
mp-10444	Ca2Al2O5	3.56379331	0.448363469	-18.85613073
mp-1045	Nd2O3	3.708000039	0.529352072	-6.814412432
mp-10461	NaSr3SbO6	2.925604724	0.409369545	-3.207406552
mp-10464	CaF2	7.457293353	0.543475644	-5.557835128
mp-1047	Ca3N2	0.772993781	0.271805855	-2.422715067
mp-10474	NaPF6	7.008904169	0.685135319	-10.68689815
mp-10476	NaEr(SO4)2	5.749493296	0.727452394	-29.75523269
mp-10477	RbAg3Se2	0.055606463	0.046126108	-0.054467614
mp-10481	RbAg3Te2	0.256195179	0.156242795	-1.32057122
mp-10485	BaLiSb	0.705904114	0.431829075	-0.399826019
mp-10486	Cd2As2O7	1.588301265	0.279571703	-2.497709309
mp-10487	RbSb	0.629195223	0.563337192	-2.749582504
mp-10488	Cs2Ti(AgS2)2	1.608805042	1.114675932	-0.912988424
mp-10489	Cs2Ti(CuSe2)2	1.397399801	1.485331532	-1.433842281
mp-10492	Rb2SiF6	6.991203164	0.559019712	-25.05734347
mp-10495	NdCuS2	1.078700073	0.505422086	-0.883504841
mp-10497	SrC2	2.290899196	0.661663311	-3.903553576
mp-10499	LiZr2(PO4)3	4.237098187	21.40833911	-10.31598222
mp-10509	BaGaBO3F2	4.969506189	0.50074211	-7.027377881
mp-10510	BaAlBO3F2	6.044301429	0.465616281	-7.805552476
mp-10517	LiScP2O7	4.757896862	5.337371469	-16.16956959
mp-10520	LiNdTiO4	2.287402533	12.15197003	-6.347437805
mp-10523	CeSiO4	1.440693113	29.30044217	-2.782067507
mp-10525	NaLi2N	2.134705852	0.328509017	-1.150857792
mp-10533	YCuS2	1.601498786	1.874345031	-1.248213047
mp-10534	Sm10S19	0.49649891	0.397413889	-4.497225946
mp-10543	K3SbO4	1.830605032	0.435458656	-11.55882224
mp-10547	RbAuO	1.418706315	0.855610725	-12.44578498
mp-10550	SrMg2N2	1.691704523	0.201515605	-1.318338974
mp-10552	RbBSe3	1.5020956	1.107299231	-1.623396314
mp-10553	Mg(C2N3)2	4.607703629	1.375187102	-4.044140657
mp-10555	Ba2LiReN4	1.790304973	0.953559732	-6.276046804
mp-10556	Sr2LiReN4	1.808196457	0.999919387	-3.20015196
mp-10559	Gd3AuO6	1.519102715	2.264129962	-4.95417851
mp-1056	Tb2O3	3.900602214	0.48629628	-4.50224053
mp-10560	Sm3AuO6	1.743202067	2.565938993	-2.347670886
mp-10572	NaPN2	4.682494118	1.036829716	-2.222925243
mp-10577	Sr5NbN5	1.159096107	0.37129608	-16.00019601
mp-10614	SrLiP	0.828205679	0.960441426	-0.691720394
mp-10615	BaLiP	0.698203293	0.330250016	-0.58583172
mp-10616	BaLiAs	0.595099359	0.256157429	-0.553076145
mp-10618	LiInSe2	0.826205642	0.388494014	-0.648520581
mp-10620	LiPrO2	3.546595715	1.960723944	-2.59149097
mp-10621	RbSbS2	1.944498279	1.087945444	-7.392836372
mp-10623	ThSbRh	0.75310226	0.381433922	-0.404123618
mp-10644	TaTl3Se4	2.25469445	1.224695125	-1.188480323
mp-10648	YbSe	2.256599246	0.261533653	-0.576116248
mp-10653	SrTe	0.567996821	0.377910673	-0.288179352
mp-10662	K2CO3	3.283502451	0.636069335	-7.014136933
mp-10694	ScF3	6.079200028	1.860459146	-4.277585572
mp-10695	ZnS	2.018594878	0.181321468	-0.808059178
mp-1070	CdSe	0.559996674	0.081968037	-1.233430223
mp-10731	Ba2PrSbO6	3.681006346	0.397627517	-2.477455231
mp-10732	ThTaN3	0.078504842	0.0420787	-0.043481282
mp-10733	Sm2O3	3.947201709	0.826483483	-1.628052366
mp-1074	RbSi	1.34999757	1.154358125	-2.061874767
mp-10748	TaCu3S4	1.954702548	1.349143346	-0.976611945
mp-10759	GeSe	0.05830039	0.062798825	-0.042923479
mp-10760	MgSe	1.764903146	0.294804544	-0.732356958
mp-10771	Dy4(SiS4)3	2.362301867	2.936656961	-5.127228265
mp-10776	K2Sn(AsS3)2	1.011596801	0.611044484	-2.861661202
mp-10778	RbPrSe2	1.902905679	0.579906354	-1.060301613
mp-10779	RbNdSe2	1.895204857	0.576077277	-1.041658802
mp-10780	RbSmSe2	1.899000845	0.566355357	-1.027533633
mp-10781	RbGdSe2	1.308894775	337.5148264	-0.982910767
mp-10782	TbRbSe2	1.94509693	0.571482839	-0.992039556
mp-10783	RbHoSe2	1.974104265	0.566194092	-0.98641523
mp-10784	RbErSe2	1.993601221	0.561402044	-0.986542558
mp-10785	RbLuSe2	2.045602176	0.541588669	-0.989776887
mp-10791	ErBO3	5.131495557	2.538306261	-18.46294004
mp-10792	DyBO3	5.010704224	3.122945941	-20.09377677
mp-10795	TaTlS3	0.597493961	1.570045297	-1.576461031
mp-10796	HgSeO4	0.839498403	0.28730323	-1.861448214
mp-10798	HgSeO3	2.244299701	1.645666669	-3.629686978
mp-10802	RbAs	0.585099176	0.607103763	-2.483397878
mp-10804	NaYPO4F	5.477202583	0.52228642	-10.56973533
mp-10811	NaSr4(BN2)3	1.987301786	0.384542642	-0.919091259
mp-10814	SrLiBO3	4.369998585	0.558938138	-4.896432994
mp-10821	RbC	3.532500219	3.563419913	-7.446386211
mp-10834	RbNd2CuS4	0.944901699	0.88957017	-2.95097947
mp-10835	RbSm2CuS4	0.973106298	0.912204944	-2.254805281
mp-10837	Na2MgInF7	4.974104913	0.651710035	-29.76983692
mp-10838	YbNa(PS3)2	1.698493763	7.276959447	-12.98702625
mp-10851	SiO2	5.531802225	0.534316576	-3.877316824
mp-1087	SrS	2.496998217	0.434304274	-0.942708891
mp-10913	GeO2	1.522803464	0.207986881	-4.221169221
mp-10914	K3Cu5O4	1.551402628	1.687055277	-8.725538172
mp-10918	Rb2PdC2	1.580205878	0.595835639	-17.25452355
mp-10919	Rb2PtC2	1.238403685	0.530715112	-11.01486612
mp-10925	Pr2Se2O	2.061303144	2.876132238	-1.634574306
mp-10927	SrC2(SN)2	3.794396183	2.977951595	-3.54560875
mp-10928	BaC2(SN)2	3.901296104	2.671884856	-5.827776071
mp-10930	TbSF	1.258703378	0.440866472	-1.181402697
mp-10931	HoSF	1.299602087	0.433947625	-1.193553726
mp-10932	ErSF	1.324500504	0.434918094	-1.214588393
mp-10933	Nd2TeS2	1.616805189	0.592973135	-0.617286749
mp-10935	NaErPO4F	5.494196092	0.496345069	-9.428234246
mp-10942	KNaLaNbO5	3.646801636	1.035396278	-18.88895822
mp-10948	SiO2	5.296995194	0.40621437	-2.431327034
mp-10953	Sc2CdS4	0.95809922	0.296550445	-0.941004804
mp-10960	Tb2Ti2S2O5	0.703904078	15.29848132	-3.731300066
mp-10969	CdCN2	2.32420593	0.722303871	-0.938200246
mp-10970	LiErO2	4.103599137	0.459756361	-3.137609063
mp-10971	LiErO2	4.1713963	0.463251607	-2.773222094
mp-10973	K2Ga3CuSe6	1.08070011	0.199226476	-3.385700252
mp-10985	RbCu3S2	0.468906567	0.281683682	-3.061780429
mp-10996	Yb(MgSb)2	0.68399895	0.335103403	-0.437413393
mp-1100	YbC2	1.03439994	0.432882661	-2.28784126
mp-11000	CaB4O7	6.322605857	2.383305662	-5.516191456
mp-11006	BaPS3	3.121200152	2.094278477	-2.926107581
mp-11007	CaPSe3	2.127005031	2.142125759	-1.95783562
mp-11008	BaPSe3	2.131100344	1.292152615	-2.270763952
mp-11009	CaC2(SN)2	3.401803942	3.160496946	-2.632358514
mp-11012	Sr(BS2)2	2.972394699	1.904910397	-3.571754119
mp-11014	K2TeOF4	4.893096623	1.493048199	-32.28258537
mp-11016	RbCd(NO2)3	2.320994986	31.13214961	-1.914853176
mp-11017	KCd(NO2)3	2.275606398	36.50050269	-1.896014251
mp-11018	TlCd(NO2)3	2.1494	3.936816089	-1.927635045
mp-11019	GaCuO2	0.784504197	0.467720755	-3.115479437
mp-1102	LuN	0.248793683	0.189347107	-0.473022576
mp-11020	GaAgO2	0.583398464	0.329606476	-2.065017884
mp-11022	ScAgO2	2.118596713	0.753310455	-2.288307545
mp-11023	ScAuO2	1.771597146	0.919867615	-1.007009137
mp-11025	ZnP2	1.465605135	1.062555832	-0.536602924
mp-1105	BaO2	2.2376057	0.664039768	-4.191564428
mp-11051	NaSn	0.342904254	0.306212461	-0.209830671
mp-11054	RbSn	0.743795966	0.336661144	-0.716045869
mp-11055	CsSn	0.747197389	0.38037166	-0.978455071
mp-1106	Sr2Si	0.346700242	0.348885162	-0.932985893
mp-11107	Ac2O3	3.523098685	0.312896554	-1.886169239
mp-11112	Tb(BO2)3	4.986594938	0.938671258	-3.533170189
mp-11114	KCuPdSe5	0.999406101	1.867150794	-1.7656632
mp-11115	RbCuPdSe5	0.98090236	2.029737494	-1.711236
mp-11116	CsYCdSe3	2.085494065	0.274633615	-1.739238062
mp-11118	CsPrCdSe3	1.966403443	0.29637937	-2.078699543
mp-11121	TbCsCdSe3	2.064704567	0.275016161	-1.761415237
mp-11123	CsYHgSe3	1.394597029	0.290379167	-1.601239167
mp-11124	CsLaHgSe3	1.453006264	0.305603706	-2.098564829
mp-11131	K2Hg3(GeS4)2	1.55370199	0.438164029	-1.495323482
mp-11147	Na5CuSO2	1.522803464	0.529286662	-8.080874724
mp-1115	PtSe2	0.627997922	0.310896511	-0.93639865
mp-11151	NaPrTe2	1.059393596	0.437342572	-0.857413713
mp-11165	Na2MgPO4F	4.736005304	0.519707713	-23.65601183
mp-11166	BaZnCO3F2	4.776006038	0.558533502	-34.34382145
mp-11175	LiZnPS4	2.72889363	1.619039753	-1.276689875
mp-11178	SrCeN2	1.23829484	6.122696278	-1.412831067
mp-11180	NaC	3.503098318	0.94313028	-6.555458594
mp-11183	Pr(BO2)3	5.397704525	3.193043057	-3.053069347
mp-11189	Li2MgSiO4	4.677106264	0.501554999	-9.79297372
mp-1125	Li2S	3.899105588	0.98880094	-1.147866432
mp-11265	BaCaSn	0.246603166	0.362477484	-0.926474258
mp-11321	Y3TaO7	3.503996294	1.876878923	-2.242343034
mp-11327	Rb2Se	1.796794888	0.332342107	-6.262736625
mp-11342	GaSe	1.237600949	0.174249822	-1.385488019
mp-11347	TbF3	7.751298749	0.831247775	-13.7320234
mp-1138	LiF	8.716404901	0.879043221	-3.559213124
mp-1143	Al2O3	5.85369929	0.384992473	-3.693212334
mp-1146	ThS2	1.031896493	0.873243619	-0.709985334
mp-1153	Li2S	3.411205475	0.399197724	-1.114025681
mp-1154	Ho4C7	0.586704647	0.946756019	-0.728299161
mp-11582	LiGaSe2	2.065602543	0.299994401	-1.248866201
mp-11585	La2MgGeO6	4.208594262	1.263010254	-2.035237515
mp-11601	NaErO2	4.068401212	0.394778655	-2.755021164
mp-11602	KY2CuS4	0.997501304	1.030503411	-1.396141496
mp-11603	KNd2CuS4	0.919105307	0.926951011	-2.004667571
mp-11604	KSm2CuS4	0.945105784	0.951303073	-1.689776303
mp-11605	Tb2KCuS4	1.000603402	0.98537912	-1.435287014
mp-11606	KHo2CuS4	1.041502112	1.004599824	-1.364753975
mp-11607	Si3N4	4.037094515	0.914541263	-1.455245966
mp-11623	LaInO3	2.750894034	0.501411605	-2.976403885
mp-11625	KCa(PO3)3	5.039793193	0.571919619	-7.468744908
mp-11634	KSmGeSe4	1.628696564	3.496749444	-2.861092447
mp-11639	Rb2GeS3	2.259796584	1.453041289	-6.515355218
mp-11641	Ag2SeO4	0.381503602	0.387927374	-4.295492945
mp-11643	K2Mg(PSe3)2	1.790998863	0.733755816	-2.194869658
mp-11646	Cd(C2N3)2	4.542804479	2.633026527	-19.15639214
mp-11649	Ca3SiO	0.186602065	0.212808023	-0.219492407
mp-11653	BPO4	6.987597656	0.575747214	-5.061757005
mp-11654	BAsO4	3.855594585	0.687302401	-7.764570215
mp-11659	BaTi(BO3)2	2.388805755	5.980748349	-3.237740701
mp-11660	Hf3N4	1.025093647	0.406306051	-0.906036474
mp-11661	Zr3N4	0.680801613	0.413557586	-0.913904283
mp-1167	CF4	9.060805781	0.710762346	-43.23567968
mp-11670	BaYSi4N7	2.733995765	0.468173683	-2.996373658
mp-11673	Sc2(SeO4)3	3.56360283	1.738917002	-15.41716074
mp-11674	Al2Se3	1.80550253	0.232702249	-2.201865395
mp-11677	Sr3(SiAs2)2	0.9178944	0.68428619	-0.984719568
mp-11684	SiO2	5.526496005	0.486929233	-5.486257408
mp-11691	Nd2HgO4	2.205700353	1.317059913	-5.866462181
mp-11692	Ba3(SiAs2)2	0.826695447	0.595393263	-1.74203544
mp-11695	Rb2Pd3S4	1.224893233	1.116245808	-4.442276922
mp-1170	SnS2	1.557702063	1.125911754	-2.558636266
mp-11703	KSbS2	1.61740384	0.896788117	-1.420636783
mp-11706	Ho2HgO4	2.092705081	1.281128295	-4.601596298
mp-11709	Sm(BO2)3	5.469705847	3.6562723	-2.631726824
mp-11711	Gd(BO2)3	2.736104647	626.2186236	-2.511316823
mp-11713	SiC	2.001397283	0.41783245	-1.411106971
mp-11714	SiC	2.243306485	0.378434796	-1.339191563
mp-11715	MgSn(BO3)2	3.600202142	0.780583272	-4.506551589
mp-11718	RbF	5.525802115	0.4956009	-4.760578586
mp-11719	K4ZnP2	0.947201061	0.288555056	-6.123847995
mp-11725	CO2	6.43180514	0.693677294	-5.916897878
mp-11737	Li4SiO4	4.774101241	0.672698819	-5.066815573
mp-11738	Na3PS3O	2.829602962	0.612802761	-8.126354846
mp-11739	KLaTe2	1.700697886	0.693950294	-1.112695847
mp-11740	KNdTe2	1.264798728	0.533728765	-0.746689178
mp-11742	CsNdTe2	1.306595413	0.526375057	-0.798634847
mp-1175	SrS3	1.070400601	1.066325438	-0.87179284
mp-11772	Ba3Ti3(BO6)2	2.134705852	1.738171892	-7.726680527
mp-11773	Nd3GaO6	3.649400324	0.478293682	-4.413800094
mp-11790	LaCuSe2	0.879893703	0.492914595	-0.676944848
mp-11792	PrCuSe2	0.744598702	0.362988994	-0.719285298
mp-11793	SmCuSe2	0.775606074	0.352332766	-0.742055598
mp-11794	AlAgO2	0.830695521	0.374563308	-3.935660606
mp-118	P	3.623005281	0.491608466	-7.21227892
mp-11824	Ca3PN	0.804599804	0.457530723	-0.424697244
mp-1186	ZrS2	1.047706307	0.956972565	-1.179065754
mp-11875	CO	6.134003755	7.394242646	-12.23587058
mp-11887	K2U3(TeO7)2	1.842904578	33.79884313	-6.18254417
mp-11893	K2Pd(CN)4	3.895595319	12.37597218	-116.128914
mp-1190	ZnSe	1.169300376	0.1062784	-0.716081575
mp-11902	Ba2GeSe4	1.400202574	0.516688852	-1.867917441
mp-11917	Mg(BeN)2	4.06569368	0.709768587	-1.494653922
mp-11918	Ca(BeN)2	2.4120987	0.549380287	-2.932927777
mp-11919	Sr(BeN)2	1.850605399	0.480284179	-3.308075755
mp-11923	Rb2TaCuS4	2.255796511	3.257399389	-16.08360136
mp-11924	Rb2TaCuSe4	1.935899482	3.424345521	-7.637523341
mp-11925	RbTa(CuSe2)2	1.741800681	2.457643658	-1.930445602
mp-1195	Ba3P14	1.760903072	1.043447442	-2.8975513
mp-11982	Sr2CaTeO6	3.205705104	0.552938658	-9.87925581
mp-12010	BaSeO4	3.701700603	0.606604875	-8.030407681
mp-12011	TbKGeS4	2.446398649	7.642317206	-3.90371231
mp-12012	KPrGeSe4	1.632302072	3.318779527	-2.877343338
mp-12016	Rb2SiS3	2.822895356	1.200606499	-8.241696508
mp-12022	HgB4O7	1.798101034	0.75070077	-6.953234567
mp-12023	MnSi(CuS2)2	0.664597234	1.893465132	-1.419085173
mp-12027	TaTlSe3	0.315203065	0.811134923	-1.427144193
mp-12047	K3Na(RuO4)2	0.494199548	8.381159646	-9.710058239
mp-12103	N2	1.055706454	2.469797721	-7.386930069
mp-12156	K3Sb5O14	1.198498191	0.37962361	-30.33149238
mp-12159	Na2PO3F	4.490694678	0.498198032	-31.37099733
mp-1216	YbO	3.472798442	0.485589688	-1.132158261
mp-12160	Li6Ho(BO3)3	4.744903426	0.640082241	-2.577219646
mp-1217	KSi	1.261900715	0.831923612	-1.289686126
mp-12171	K6MgO4	1.678398156	0.502501698	-4.646606113
mp-12177	Te2O5	1.669894599	2.980588678	-5.00772339
mp-12180	NaS2	2.008404214	2.612831634	-10.87224794
mp-12181	BaSnS2	1.623295104	0.695894045	-0.596137581
mp-12183	KB5O8	5.341200087	0.605974583	-6.148705794
mp-12185	LiCu(PO3)3	0.667195921	45.27084561	-48.09246047
mp-12187	Na2Mg2(Si2O5)3	4.410298645	0.496046422	-15.29648153
mp-12192	La2Ti2O7	2.859494667	3.641838685	-8.213499229
mp-12199	Hg3(PO4)2	1.39560385	0.438265011	-9.330441255
mp-12221	CaTeO4	2.253701234	0.58929102	-10.40515454
mp-12231	SnTe3O8	2.925101314	0.628021991	-12.56199026
mp-12233	ZnB4O7	4.660194388	0.621816377	-20.41260715
mp-12236	Er3Ga5O12	3.32980262	0.309524945	-5.858735224
mp-12237	HoP5O14	5.235497466	0.606876862	-9.800672638
mp-1224	HgO	1.191096694	1.716137302	-2.409428313
mp-12240	Na2LiBe2F7	6.950603779	0.636396462	-11.39378926
mp-12243	Rb3SiF7	5.656797717	0.511233198	-5.582082846
mp-12244	Cs3TiF7	2.990095704	181.0743595	-5.373139409
mp-12245	Rb3TiF7	3.036994524	152.8372217	-7.172736139
mp-12262	CsBeF3	6.645006333	0.544165	-17.90459879
mp-12263	LiAuF4	2.069194446	5.716076415	-3.811846931
mp-12265	SrCuF4	0.670706189	3.959315754	-5.659479335
mp-12266	CaCuF4	0.626895861	4.024568915	-4.256912777
mp-12271	MgSeO3	4.004604123	1.66120715	-2.782005949
mp-12286	Sr2Ta2O7	2.909305105	1.090998349	-6.343502953
mp-12287	La3NbO7	2.725805138	3.185824207	-2.912431078
mp-12295	Sr3La2(BO3)4	4.156293982	33.67109012	-10.22995613
mp-12307	Tl2Ge2S5	2.094201708	1.40222666	-2.849016305
mp-12309	Cs2NaAl3F12	6.918099781	0.504256496	-15.9551531
mp-12315	DyBO3	5.359499742	0.787226459	-3.562753903
mp-12317	SrCN2	3.217800564	0.611940782	-1.286612492
mp-12326	CaZn(GeO3)2	2.473596427	0.349779056	-5.475768743
mp-12334	KTl(CN)4	5.520999306	3.247824659	-13.28953687
mp-12341	CsPrZnTe3	1.364106673	0.58386567	-1.255811924
mp-12342	CsNdZnTe3	1.365099888	0.59806279	-1.209647731
mp-12355	Sr2YTaO6	3.834301677	0.921377969	-7.984460942
mp-12362	AgHg3SbO6	0.709305537	0.75000271	-5.006169376
mp-12364	BaCu2SnSe4	0.424103023	0.171030006	-1.921370446
mp-12365	KThCuS3	2.047493367	1.302954602	-4.893938365
mp-12368	SbS2NF6	2.672293952	7.277801734	-12.28391814
mp-12372	CaSO4	5.955796403	0.532757019	-8.070378457
mp-12384	NaEr(PS3)2	2.545298423	1.289563592	-3.176215226
mp-12385	Ba2YTaO6	3.465696271	0.702388971	-2.668855652
mp-1239	Sb3Ir	0.054000991	0.115679584	-0.060992238
mp-12403	LiBF4	8.246205793	0.765732163	-70.90591981
mp-12418	SrCaGe	0.457899562	0.398318665	-1.294545927
mp-12422	CoHgC4(SeN)4	0.778300001	8.997205312	-5.169396924
mp-12427	Sr2TaGaO6	4.04219665	1.774127603	-2.167876168
mp-1243	Ga2O3	2.406302675	0.220494573	-2.020605945
mp-12431	BaBeF4	7.554301936	0.532573647	-23.61560892
mp-12433	NaSnN	0.918003246	0.204168903	-1.660548757
mp-1244	SrGe2	0.437695109	0.715077642	-0.333428993
mp-12442	KAuF6	1.991301859	4.776584427	-5.542323576
mp-12444	SrCuSF	1.510299833	0.345983322	-5.577712496
mp-12448	LiSm2OsO6	0.396102509	2.699399927	-2.480919201
mp-12453	HoCuS2	1.611294884	1.483796103	-1.146064293
mp-12454	ErCuS2	1.629295214	1.368787575	-1.188906525
mp-12455	TmCuS2	1.660302586	1.262060033	-1.147346041
mp-12457	LuCuS2	1.700099235	1.139791294	-1.142035325
mp-12459	Ag3PS4	0.991501194	0.224095151	-1.148192727
mp-1247	Sb2Ir	0.453001513	0.7430739	-0.340819978
mp-12485	NaSm3SiS7	2.02139765	1.060119718	-2.171176713
mp-12487	CsDyCdTe3	1.54760664	0.788146326	-1.179045378
mp-12488	CsErCdTe3	1.553198579	0.84451947	-1.180135068
mp-1249	MgF2	6.824002816	0.553048568	-3.468102277
mp-12490	CsHoCdTe3	1.550205327	0.820439202	-1.180249938
mp-12491	CsLaCdTe3	1.730099786	0.358277805	-1.630920057
mp-12495	TbCsCdTe3	1.545103193	0.759869225	-1.168077349
mp-12496	CsTmCdTe3	1.552001278	0.943623747	-1.1948579
mp-12509	YZnPO	1.310405007	0.86919622	-0.951467392
mp-12525	Sr2LiReO6	1.683500291	1.040691883	-2.360320312
mp-1253	BaSe	1.960702658	0.417090814	-0.762442594
mp-12532	KAg2PS4	1.27369685	0.255063258	-0.764150745
mp-12533	La2Hf2O7	4.232798788	4.582166327	-1.658996731
mp-12535	K2ZnTe2	2.053493477	0.720271729	-2.289305526
mp-12558	LiMgAs	1.396501825	0.325579015	-0.565492281
mp-12620	NdSeF	0.915799124	0.455735172	-0.998307981
mp-12621	NdTeF	0.420402275	0.443973189	-0.926557208
mp-12622	SrPdF4	1.162701615	2.505139376	-23.1382237
mp-12623	BaPdF4	1.504599048	2.304052071	-19.9554774
mp-12626	K2SrBe2F8	7.163696126	0.574069265	-17.69418093
mp-12630	MgSeO4	2.870705757	0.543306382	-3.52360414
mp-12637	Ba2NdNbO6	2.857399391	0.687308637	-2.497223864
mp-12640	Ba2DyNbO6	2.85680074	0.736233879	-2.322685865
mp-12641	Ba2HoNbO6	2.8567055	0.739377973	-2.304397507
mp-12642	Ba2TmNbO6	2.854705464	0.755970226	-2.264340903
mp-12644	Ba2LuNbO6	2.851902691	0.765543428	-2.234862118
mp-12645	LiHoO2	4.026305201	0.465459258	-3.222523413
mp-12647	TbNbO4	3.496104993	2.472277865	-3.195214172
mp-1265	MgO	4.444897919	0.346832496	-2.335696343
mp-1266	Na2Se	2.016200276	0.245478336	-2.224979682
mp-12668	Tb2SO2	3.003293225	0.681939679	-1.52783086
mp-12669	Dy2SO2	3.033797187	0.678585138	-1.537814839
mp-1267	NaC	3.391395588	0.832575963	-4.582843749
mp-12670	Ho2SO2	3.060001749	0.683774027	-1.543480723
mp-12671	Er2SO2	3.07329451	0.686740378	-1.559884009
mp-12673	Lu2SO2	3.092505747	0.518459803	-1.571292549
mp-1270	Dy2S3	0.593806819	0.447315965	-0.908931191
mp-12725	NbAgO3	1.329602638	0.414447012	-2.014430956
mp-1273	CsGe	1.338296675	1.757007855	-8.801894449
mp-12779	CdTe	0.61979369	0.076849797	-0.995911632
mp-12787	SiO2	5.622198442	0.522095989	-6.852867625
mp-12797	BaBe2Si2O7	5.570904984	0.454980448	-8.086352437
mp-12803	BaEr2F8	7.219302589	0.653537058	-13.73071985
mp-12807	KAlO2	3.753796798	0.443527133	-2.712851196
mp-12814	Ba3SbN	0.70749598	0.542339271	-0.297427796
mp-12829	LiCaGaF6	6.400906614	0.670161633	-28.71254095
mp-12843	YCuS2	1.597893277	1.980368989	-1.299217575
mp-1285	PtO2	0.603902242	1.746661737	-1.264094147
mp-12862	LuTaO4	4.056196907	1.82428573	-3.263092597
mp-12866	SrSnO3	1.611798294	0.358235595	-2.225319796
mp-12867	SrSnO3	1.555402701	0.299988838	-2.661512122
mp-1287	KS	1.507102495	0.903728059	-2.737295702
mp-12878	Sr2YSbO6	3.702802664	0.454890065	-9.26704185
mp-12881	Ba3NbGa3(SiO7)2	3.297203382	2.108539331	-8.816006335
mp-12883	P	3.538405089	1.051991229	-3.616168197
mp-12885	BaAl2Sb2O7	3.425899622	2.193156388	-4.90982407
mp-12894	Y2SO2	3.018504389	0.717146183	-1.67371321
mp-12902	ErAgTe2	0.904302314	0.529670937	-0.461812575
mp-12903	YAgTe2	0.920506693	0.577869182	-0.489463632
mp-12904	HoAgTe2	0.910805835	0.49841959	-0.476656404
mp-12908	ScAgSe2	0.689794975	0.701367146	-0.398997025
mp-12910	GeS	0.579398391	0.810253569	-0.206695893
mp-12924	KLaSiS4	2.688103766	2.427930931	-5.852073333
mp-12927	Ba(BeN)2	1.190293958	0.45633461	-3.746208877
mp-12929	SmAsO4	3.689496298	0.480400545	-3.647608948
mp-12931	SmTaO4	3.956902567	1.771972967	-2.609053091
mp-12932	TbTaO4	3.992998468	1.977174858	-2.731892079
mp-12933	TmTaO4	4.044904182	2.381192458	-3.06133975
mp-12944	HoAsO4	3.608896179	0.455040387	-3.543103475
mp-12948	NaMgF3	6.620706567	0.544285192	-8.529990745
mp-12953	TmAgTe2	0.680801613	0.588604444	-0.34529475
mp-12954	CuBS2	1.743406153	0.491852614	-1.022600333
mp-12955	HoAgSe2	1.272798874	1.229581671	-0.59644322
mp-12957	O2	1.332704736	3.229597225	-5.978951474
mp-12958	BaSiO3	3.053198903	0.425393826	-2.107366479
mp-12978	SnO2	0.960398582	0.169588065	-5.536206466
mp-12984	TbCuSe2	0.828001594	0.33076529	-0.760390854
mp-12992	BaTiO3	1.732195062	1.33752672	-3.477632924
mp-13000	Ba2HoTaO6	3.447995266	0.667760013	-2.530553554
mp-13001	Ba2HoTaO6	3.383204961	0.604211578	-2.291999919
mp-13002	K2SiF6	7.189506124	0.580525365	-26.6923551
mp-13003	CdGeO3	0.842804587	0.189383194	-2.081238239
mp-13019	NaLa2TaO6	3.969202112	5.021496248	-5.162370727
mp-13024	AlPO4	4.964404054	0.446083332	-2.769147004
mp-13031	MgSe	2.547597785	0.202410003	-1.239751029
mp-13032	MgS	3.369204704	0.26913248	-1.517240278
mp-13033	MgTe	2.318600385	0.178935069	-0.951684934
mp-13038	Dy2C(NO)2	3.970698739	0.766773158	-3.02908782
mp-13039	Tm2C(NO)2	4.021597632	0.707840332	-2.902879843
mp-13042	NaSr3TaO6	3.893500043	1.359534958	-4.212860742
mp-13055	Ba2LaTaO6	3.587303946	1.554826456	-3.372420269
mp-13056	Ba2LaTaO6	3.625998533	0.970823539	-3.690406241
mp-13060	Sc2O3	3.410702064	1.058535204	-1.019322524
mp-13061	Y2O3	4.096306486	0.865435823	-1.304361755
mp-13063	Tb2O3	4.134198338	0.829563888	-1.351290669
mp-13064	Dy2O3	4.19950566	0.82616741	-1.300968014
mp-13065	Ho2O3	4.239397548	0.634978586	-1.247178622
mp-13066	Er2O3	4.192199403	0.457220487	-1.202579474
mp-13067	Tm2O3	4.145994473	0.444219356	-1.150297536
mp-13068	Lu2O3	4.080795998	0.429026133	-1.093030303
mp-13097	NaZnAs	0.363598511	0.080995652	-0.565485921
mp-13099	YN	2.089398898	0.522547799	-1.472806917
mp-13108	SrHfO3	3.748096013	0.703224961	-2.024416727
mp-13109	SrHfO3	3.989297719	0.759152313	-2.828937798
mp-13133	K2TiO3	3.412198691	3.400835033	-6.174110307
mp-13134	Ga2O3	1.196906325	0.180081958	-2.221407205
mp-13146	Ca3N2	1.481904754	0.276075603	-2.808960531
mp-13148	Ca3N2	1.377195349	0.285897801	-2.235628738
mp-1315	MgS	2.79190159	0.354505308	-0.975442331
mp-13150	BN	4.402094413	0.662240551	-1.788551026
mp-13151	BN	4.788496063	0.450980068	-0.750172613
mp-1317	CoSb3	0.165105072	0.29781623	-0.119172773
mp-13170	KNaGdNbO5	2.717900231	117.2936599	-32.50774275
mp-13178	AlN	3.267597397	0.322557202	-0.671579223
mp-13181	LaF3	4.867000906	10.92263628	-8.512179461
mp-13182	Li2TiGeO5	3.468893609	4.33154741	-1.87180724
mp-13189	SrLuCuS3	1.351303717	0.680233897	-1.253937345
mp-13190	KRb2GaF6	5.889495866	0.527865388	-11.49023292
mp-13194	PrSbO4	2.185101335	0.573482895	-5.581329544
mp-13195	NdSbO4	2.225496635	0.56347125	-6.22161065
mp-13196	SmSbO4	2.270994068	0.537950268	-7.235755787
mp-13199	Zn3TeO6	1.06339367	0.219536377	-4.215631525
mp-13206	PrZnPO	1.166497603	0.513013826	-0.903093281
mp-13229	K3GdF6	4.566505594	22129.20353	-68.19265045
mp-13230	K3YF6	6.463193472	0.594485463	-38.49551822
mp-13252	SnB4O7	3.57519488	0.676513199	-1.948348764
mp-13274	Na4CO4	2.199605003	0.511512951	-21.22795401
mp-13275	NaSrP	1.235696152	0.183095433	-0.833248632
mp-13276	SrLiP	1.351997607	0.551078254	-0.571617002
mp-13277	BaLiP	0.963106115	0.410126693	-0.547066004
mp-13282	Sm(ErSe2)3	0.775401989	0.961559995	-0.826624079
mp-13283	Sm(ErS2)3	1.056101019	0.898684858	-1.004604898
mp-13287	BaCuTeF	0.983705132	0.441047305	-3.338344597
mp-13292	Yb2TbPrS6	1.272404309	2.297534084	-8.857493749
mp-1330	AlN	4.448802753	0.392141901	-0.978266447
mp-13312	ScTlS2	0.933799454	1.178657245	-0.541142044
mp-13313	ScTlSe2	0.659495099	1.853279395	-0.348194794
mp-13326	PrLuSe3	0.498798272	0.611146917	-0.77101213
mp-13327	NdLuSe3	0.500703069	0.62242036	-0.774252222
mp-13334	ZnSnO3	1.076700037	0.186851118	-3.753455279
mp-13335	Cd(BO2)2	3.343095381	0.525833384	-16.76401592
mp-13336	RbSc5Te8	0.326795114	0.855478578	-0.500084782
mp-13339	EuCuTeF	0.623195113	0.414510233	-41.95622392
mp-13356	Ba2SrTeO6	3.129703709	0.481121059	-3.986810976
mp-13361	Cd2Cu(PO4)2	0.634093272	15.97033077	-7.714518256
mp-13374	LaTmO3	4.396203148	3.897542245	-2.996250546
mp-13383	ScAg(PSe3)2	1.665295875	4.996082595	-2.378427082
mp-13384	ErAg(PSe3)2	1.759297601	2.852265197	-3.634808333
mp-13385	TmAg(PSe3)2	1.775297894	2.698618901	-3.460844453
mp-1340	Ga2Se3	1.037597278	0.168933238	-1.44056371
mp-1342	BaO	2.090596199	0.485795185	-1.040689274
mp-13445	Rb2As2Pt	0.429096312	0.766285682	-27.73538878
mp-13456	ZnS	2.041602103	0.183345648	-1.273762096
mp-13459	NaCdSb	0.006394675	0.035895674	-0.040046174
mp-1346	B6O	1.930702108	0.365620198	-0.581797637
mp-13500	Sm3Si2BO10	4.774699892	0.797181096	-38.68855109
mp-13514	NdBO3	5.060895622	3.220718468	-3.591474837
mp-13516	TmAl3(BO3)4	5.694104524	2.608694107	-42.54066629
mp-13530	SmAsO4	3.693197046	0.486243674	-4.604270504
mp-13538	KPrSiSe4	2.172393619	2.599446216	-3.355841781
mp-13541	Sr2Mg(BO3)2	4.579703115	0.534962488	-4.157256521
mp-13542	ZrGeTe4	0.401694449	0.527096695	-1.065236235
mp-13546	Y2Ge2O7	3.772001214	0.473059745	-16.75823438
mp-13548	Cs2Pt	1.706602756	0.61417349	-11.54884069
mp-13568	NdS2	0.337094623	0.404232547	-0.908127101
mp-13588	CsB(CN)4	6.35629355	36.40822012	-19.89215865
mp-13589	CuB(CN)4	3.21929719	4.361266973	-6.968918526
mp-13590	LiB(CN)4	6.350606371	3.85936828	-6.838074455
mp-13591	RbB(CN)4	6.310605637	37.01983478	-18.99951637
mp-13592	TlB(CN)4	5.215605944	3.811556991	-9.914618676
mp-13596	K2ZrF6	5.6950025	90.99677431	-22.98562269
mp-13599	NaSn2F5	3.783797349	1.198941091	-2.534244705
mp-13602	Cd3(AsO4)2	1.635703495	0.291781451	-9.550741831
mp-13603	CdB4O7	3.987705853	0.615891592	-8.858725027
mp-13610	ZnPbF6	1.958498536	0.682266524	-2.781599863
mp-13614	Rb2Be3Cd2F12	5.236504287	0.701444827	-72.28771177
mp-13627	Y3ReO8	1.699500585	4.082026389	-13.77340768
mp-13630	Rb3NaBe2F8	6.619400421	0.539458117	-19.44404622
mp-13634	Cs2LiAl3F12	7.087599491	0.505128213	-12.65533015
mp-13643	Er2Ge2O7	3.727905166	0.43207269	-18.94991188
mp-13650	Ca2GeO4	2.908203044	0.452839537	-1.635072054
mp-13654	Y3Sb4Au3	0.583003899	0.290799242	-0.939978289
mp-13658	RbNO3	3.098002447	8.177931883	-9.707560259
mp-13660	Ca4Sb2O	0.913703847	0.366580823	-0.567010766
mp-13664	Sr2Ta2O7	2.927999326	1.108291895	-6.044282184
mp-13676	TlPO4	0.721795563	0.323873806	-1.833390091
mp-13680	BaBOF3	5.886801939	0.500170301	-9.257351764
mp-13682	PdS2	0.604106327	1.419077205	-1.774412206
mp-13687	Cs2KAgF6	0.573697606	3.470873052	-6.840355981
mp-13694	PrCuO2	2.398697093	0.683109098	-2.674783637
mp-13695	SmCuO2	2.550604643	0.697678236	-2.701584502
mp-137	Ge	0.499097597	0.15753702	-0.375884704
mp-13703	Al4CO4	3.826696095	0.389731588	-10.71908405
mp-13718	NaCd4(PO4)3	2.479201972	0.406727105	-13.6636793
mp-13725	Li3PO4	5.820202077	0.625192326	-5.651234492
mp-13726	Na3SrLaZnSi6O17	4.577594233	0.456067463	-24.17832377
mp-13738	CsCd(PO3)3	4.315997594	0.55510415	-8.151507072
mp-13740	AgAsS2	1.501796275	2.064760074	-2.313202348
mp-13743	K3GaO3	2.621503904	0.431818322	-29.11668222
mp-13744	Rb3GaO3	2.416697423	0.378652175	-18.39903802
mp-13748	Cs3SiF7	5.633804097	0.461516462	-4.126107206
mp-13753	SmP5O14	5.378996699	0.584318297	-30.44410737
mp-13755	BaNa(PO3)3	5.305403511	0.535876606	-118.1303194
mp-13771	Sc2Cd3(GeO4)3	2.303198741	0.311603318	-11.1465878
mp-13772	Li3Pr2(BO3)3	4.708304115	3.962547194	-4.077840224
mp-13774	NaNdSiO4	4.477497157	0.501051551	-21.10970349
mp-13775	Gd2Si2O7	3.210399068	687.1206869	-5.656203885
mp-1378	LiC	3.282196304	0.694241669	-3.113819411
mp-1379	SnS	1.182293812	0.557301688	-1.447795947
mp-13791	BaNaNd(SiO3)3	4.740604028	0.464117017	-14.9587602
mp-13792	KTaP4O13	3.668094544	17.14093463	-30.32403541
mp-13798	K2NaTlF6	3.644393429	0.774787924	-21.48912844
mp-13799	K2NaYF6	6.254101198	0.57638395	-5.89892974
mp-13800	Cs2NaTlF6	3.59319521	0.810840426	-24.47786324
mp-13801	Tl2Pt2O7	0.697495797	0.461048787	-1.996508181
mp-13803	Nb2Hg2O7	0.45629409	0.213354045	-2.020996958
mp-13810	Na2TiZn2SiO7	3.010694722	38.17592808	-12.58011953
mp-13811	Ba2MgUO6	2.058894937	611.7681605	-5.45871701
mp-13815	Rb2NaErF6	6.498405002	0.519935478	-6.481123207
mp-13816	Cs2NaErF6	6.86400355	0.472216584	-9.773749646
mp-13820	Cd3SiO5	0.967895318	0.250822584	-2.009127639
mp-13827	Ca(BO2)2	6.065703182	5.528514687	-9.32171887
mp-13829	TlCu3S2	0.439994471	0.488887954	-3.1611291
mp-13840	Ho3ScO6	4.423400926	0.52445541	-6.13114521
mp-13843	Li2TeO4	2.26719808	0.651664798	-9.227442706
mp-13852	Ge3N4	1.88729995	0.248735532	-4.496748971
mp-13853	P3Ir	0.094396291	0.062635866	-0.050667538
mp-13859	K3SiF7	5.919605262	0.558851277	-9.181237436
mp-13863	BaGeO3	3.540704451	0.451524148	-6.233073032
mp-13868	PdF4	0.702094521	7.591735775	-11.32995269
mp-13875	Al8(Pb3O7)3	2.874596985	3.673470287	-8.769335625
mp-13897	K3UF7	0.802395682	2017.195876	-15711.18762
mp-13898	Cs2NaInF6	5.305798076	0.59821651	-15.38130605
mp-13900	Sr(CuO)2	1.808305303	1.559998531	-2.103424102
mp-13903	ZnSnF6	3.714694039	0.552790268	-3.839918747
mp-13907	CdSnF6	3.855404105	0.550900958	-5.709676346
mp-1392	ZnP2	0.745605523	0.461216852	-1.212071253
mp-13923	SnPS3	2.144202625	1.049307944	-1.863259658
mp-13925	Cs2NaYF6	6.865404936	0.484225276	-9.201219677
mp-13926	Rb2NaYF6	6.470404488	0.514820913	-6.399234162
mp-1394	Rb2O	1.324296418	0.349046527	-4.590966115
mp-13944	Li3AlN2	2.937305619	0.428306056	-1.827757114
mp-13946	Rb2ZrF6	6.634502739	13.2448725	-18.46083314
mp-13947	Rb2HfF6	7.122294006	0.56406969	-19.86188995
mp-13948	Cs2HfF6	7.228799362	0.539889589	-36.7677608
mp-13949	Cd(GaTe2)2	1.026903204	0.131992598	-0.771792122
mp-13954	Rb2GeF6	5.883903926	0.693692582	-39.6998776
mp-13956	Ag2PSe3	0.868206413	0.68793554	-2.386387644
mp-13960	Sr3Er2(BO3)4	4.477401917	0.580090836	-40.38290907
mp-1397	Rb2Te	1.702099272	0.256137492	-5.915447704
mp-13971	Nd2SeO2	2.175196392	0.646272756	-1.082411631
mp-13972	Sm2SeO2	2.165998944	0.640008338	-1.058523525
mp-13973	Gd2SeO2	1.318500394	2.505412509	-0.986676559
mp-13974	Ho2SeO2	2.179101225	0.637614784	-1.104886065
mp-13975	Er2SeO2	2.188094588	0.600493063	-1.132691278
mp-13978	Rb2ThF6	6.276400927	3.181351035	-17.65873411
mp-13981	KPO3	4.821204147	0.56618391	-8.671368642
mp-13982	CdCu2GeS4	0.362197125	0.127112258	-1.322313407
mp-13983	ZnPdF6	1.597104147	3.723481501	-3.789917565
mp-13984	CdPdF6	1.783202801	3.789890952	-4.474734014
mp-13985	Li2PdF6	1.890197963	14.49719549	-17.46546645
mp-13986	Li2PtF6	2.49499818	15.51074437	-16.60970374
mp-13995	Hg2GeO4	0.874002438	0.521299704	-6.016624776
mp-13998	Na5AlO4	2.419200871	0.37577928	-43.33550158
mp-14	Se	1.059897007	0.331142236	-0.579106679
mp-14001	Ba4SiAs4	0.985296998	2.251782887	-1.745770924
mp-14002	Ba4GeAs4	0.824205606	2.459028195	-1.28098363
mp-14026	Ca2Ta2O7	2.29549792	0.858143795	-2.820136847
mp-1403	Sm2S3	0.744095292	0.398563821	-0.796962668
mp-14030	Na2LiY(Si2O5)3	4.602506255	0.534679327	-4.710388759
mp-14036	KRb2RhF6	2.161903631	3.715152619	-23.31473873
mp-14037	NaTl2RhF6	1.780903439	1.251850974	-13.66236936
mp-14038	Rb2NaRhF6	1.953097077	2.529428183	-14.52281781
mp-14039	K2NaRhF6	2.020200349	2.440914691	-10.89170822
mp-14047	Al2Cd3(SiO4)3	2.95540119	0.347610646	-10.89397271
mp-14048	Sr3Al2(SiO4)3	4.433197024	0.455945166	-12.90506683
mp-14049	Ba3Al2(SiO4)3	3.293298549	0.486417602	-6.877232208
mp-14050	Ca3Ga2(SiO4)3	4.249697057	0.430323582	-7.534603431
mp-14052	Ca3In2(SiO4)3	3.667999304	0.415836119	-19.87589594
mp-14058	KMg(PO3)3	4.947396939	0.543905726	-5.021048321
mp-14065	Na2TiZn2GeO7	3.066804595	14.73009434	-12.9338801
mp-14069	CsAlO2	4.273493412	0.347749504	-2.033532585
mp-14070	RbAlO2	3.369299944	0.398058502	-2.077772975
mp-14083	K2FeNi(CN)6	1.507102495	4.589412761	-3.181766371
mp-14088	Rb2PdF6	2.270395418	3.987211853	-18.84392623
mp-14091	AlAgSe2	1.135993642	0.140131413	-1.052117392
mp-14092	AlAgTe2	1.046604246	0.119992684	-0.538150362
mp-14099	ZnAgF3	1.613294921	0.411998391	-1.389064795
mp-1410	DyN	0.051497544	0.024830696	-0.027483266
mp-14100	Cd(RhO2)2	0.848899937	0.568315518	-3.645009681
mp-14105	AlTlO2	2.212802524	0.718925931	-2.240278117
mp-14115	LiRhO2	1.383902955	1.190607146	-4.785950086
mp-14116	CuRhO2	0.732095071	0.58197971	-2.696417006
mp-14128	K2HfF6	6.465098269	8.15534719	-22.68763907
mp-1413	P2Ru	0.505002467	0.863664833	-0.364937998
mp-14131	K2Pd(NO2)4	2.073997255	19.74308273	-93.93501361
mp-14133	Gd3Al5O12	3.462498934	130.2797508	-7.309917186
mp-14142	TiZnO3	2.984503765	3.892225708	-1.789164963
mp-1415	CaSe	2.086895451	0.419406028	-0.767125334
mp-14150	Ca4Al6SO16	4.670303418	0.486383935	-13.84020291
mp-14152	SmNbO4	3.555493838	2.215847064	-3.292055951
mp-14161	Sr4Al6SO16	4.393604461	0.471002792	-20.16049126
mp-14168	K2GeF6	5.890298602	0.716355851	-18.96644958
mp-14175	K3NbO8	2.607204322	3.876665673	-7.417387999
mp-1419	S5N6	2.291701932	24.69902276	-13.5735357
mp-14190	NdPO4	5.309498824	0.800237552	-4.303114674
mp-14193	K2ThF6	6.387396162	12.77077131	-14.54154901
mp-14205	K3Cu3As2	1.296295904	0.462042949	-1.459296345
mp-14206	K3Ag3As2	1.260295243	0.545425801	-1.13841073
mp-14213	Sr4GeP4	1.052903681	1.246362264	-1.203187552
mp-14214	Ba4SiP4	1.089298907	2.325120753	-1.899373232
mp-14215	Ba4GeP4	1.018304407	2.1020743	-1.485748051
mp-14216	Ga8(Pb3O7)3	2.696294393	3.053592305	-13.23627432
mp-14222	TlGaO2	2.129399633	0.862001841	-4.221771614
mp-14232	LiBO2	7.281099642	0.567580079	-1.910167623
mp-14235	SrGa2(SiO4)2	3.954195034	0.459615788	-17.01860492
mp-14241	Tl2SiSe3	1.651200378	0.61480489	-1.382563539
mp-14242	Tl2GeSe3	1.127803015	0.672258745	-1.49316487
mp-14243	Cd3TeO6	0.499002357	0.173346024	-4.517311449
mp-14246	Ba(AlS2)2	3.65130512	0.617209512	-5.393845432
mp-14249	Th(PS3)2	2.437296441	3.264165216	-3.825367712
mp-14260	ZnAg(PO3)3	3.028300487	0.507922587	-20.11129457
mp-1427	Lu2O3	4.023298344	0.429957065	-3.996747116
mp-14276	RhPb2F7	1.778699317	3.73495185	-19.68361091
mp-14280	Ga2Sn2S5	1.699405345	0.852102151	-1.200314912
mp-14283	Sr2InF7	4.938403577	0.642585867	-79.04466478
mp-14285	CoP2	0.433599796	1.392533332	-0.803509929
mp-14289	Ba3P4	0.482593893	0.814408021	-1.04636409
mp-14292	Ba2NdSbO6	3.661699869	0.407083667	-2.442195168
mp-14304	Lu2MgS4	1.981805087	0.449128115	-1.170366979
mp-14305	Lu2MnS4	1.072101313	0.391870352	-0.903173178
mp-14307	Mg(ScS2)2	1.56510356	0.638914298	-1.080181454
mp-14316	KPr(SeO4)2	3.450702799	0.720729281	-18.24307281
mp-14322	Ba3Tm4O9	3.28299904	0.567109823	-4.797693724
mp-14323	Ba3Ho4O9	3.256100587	0.561611318	-4.614592364
mp-14324	K2Na4Be2O5	2.432901802	0.430797953	-11.21399121
mp-14328	Pr3GePO9	4.570600907	0.597150698	-10.02974432
mp-14333	TaAlO4	4.068605298	3.391446173	-4.327949277
mp-14334	K2RbPdF5	2.231496745	163.628181	-60.5898819
mp-1434	MoS2	1.228403502	1.033762807	-0.982574301
mp-14345	BaZnP2O7	4.339304144	0.562825154	-12.37294925
mp-14353	BaNaNd(GeO3)3	3.457600884	0.457049436	-27.56748432
mp-14363	Rb2LiAsO4	3.552595826	0.488030675	-9.816596071
mp-14364	Cs2LiAsO4	3.730204528	0.467624249	-27.23396389
mp-14367	AsPO5	2.001995933	0.501284275	-13.49948338
mp-14368	SbAsO5	1.742004766	0.443966043	-22.23244482
mp-14377	KTaGeO5	3.898996742	3.034698208	-15.96460219
mp-14383	KGePO5	3.229202134	0.476161975	-19.46218001
mp-14384	Ba3Ho(BO3)3	3.822097371	0.62911731	-13.66219274
mp-14385	Ba3Tm(BO3)3	3.843594365	0.658503034	-13.38283173
mp-14386	Ba3Lu(BO3)3	3.862302191	0.685633981	-13.38626345
mp-14387	Tb3Al5O12	4.472993673	1.079434471	-3.504488124
mp-1439	TiO2	2.530100866	3.315226223	-2.327822387
mp-14396	Mg3(PO4)2	5.107005311	0.496132226	-15.64253337
mp-14398	CaSn(BO3)2	3.703306075	0.823753316	-4.181321851
mp-14399	LiAlSiO4	4.848306685	0.535410116	-5.912784484
mp-14401	NaCaPO4	4.915301112	0.473401455	-23.18741849
mp-14406	Ba2Re6S11	1.344201546	5.759792446	-1.440812085
mp-14407	Rb7NaGe8	1.338500761	1.032239533	-13.33386547
mp-14411	K4GeO4	2.774799235	0.45047249	-17.89827273
mp-14415	Pr2Be2GeO7	4.267398062	0.532974322	-12.5155349
mp-14416	Sm2Be2GeO7	4.424394142	0.511473734	-13.76550952
mp-1443	Sn3F8	3.150397966	1.177680824	-3.55987581
mp-14433	NaGe2N3	2.324097084	0.279405774	-2.983765989
mp-14434	K3GeS3	2.401894431	0.910173083	-2.878726905
mp-14435	K3GeSe3	1.831897573	0.679989384	-2.163145742
mp-14437	RbYO2	3.628896546	0.610665897	-2.216156459
mp-14439	K5TlO4	1.485197331	0.435850912	-69.87002696
mp-14444	Hf(PS3)2	2.17940055	3.274355129	-2.253200952
mp-14447	Ba2SiSe4	2.277606435	0.640301336	-2.774096968
mp-14448	Ba2SiTe4	1.101802538	0.938907511	-1.409342268
mp-14469	KHg(PO3)3	3.038994561	0.956723399	-20.96035784
mp-14476	LiRhO2	1.387005052	1.170396388	-9.198144791
mp-14482	SrNb6O16	1.638900833	1.102530893	-4.952200866
mp-14484	KNaLi2(SO4)2	5.297294519	0.603894789	-52.75107684
mp-14485	LaTa7O19	3.124002924	2.806099862	-11.23509662
mp-14488	Li3In2(PO4)3	3.677196752	0.584993034	-167.7038109
mp-14493	Na5InO4	1.720194842	0.330511381	-50.23580201
mp-14495	Li6ZnO4	3.511601876	0.589825753	-3.268977296
mp-14506	Al7Te10	1.375698722	1.217713286	-7.914246413
mp-14511	NaAlGeO4	3.738803325	0.441413919	-36.88716096
mp-14515	NaNd(GaS2)4	2.105004627	0.773812534	-1.897066536
mp-14526	Na4Hf2(GeO4)3	3.656502495	0.464963652	-3.577910586
mp-14531	NaNb3O8	2.247306559	1.98537141	-3.592662086
mp-14532	NaTa3O8	2.683899607	1.393465026	-2.564854885
mp-14535	In(PO3)3	4.396801798	0.60701648	-16.33444239
mp-14536	KNa2Zn3(PO4)3	3.900003563	0.45948701	-53.38280447
mp-14550	TiCdO3	2.127005031	1.122176575	-3.643429455
mp-14551	Sr2CaUO6	2.205795593	230.2118666	-3.982139986
mp-14552	Ba2SrUO6	2.244000376	277.5796932	-4.1103173
mp-14555	LaCd(BO2)5	4.376202781	8.665342466	-11.501077
mp-14556	SmCd(BO2)5	4.470898397	0.75174589	-10.51133186
mp-14558	Ba2Mg(PO4)2	4.698303932	0.494792422	-7.871386614
mp-14565	K3P6N11	3.99589648	0.684220323	-2.070151201
mp-14568	BaMgF4	6.804097689	0.539851731	-22.01099759
mp-14577	Rb4Ta2S11	1.712793346	2.972225924	-18.84865236
mp-14587	ZnP4	0.967296668	2.035029847	-0.727135112
mp-14588	Na2PtSe2	0.872601052	1.121256066	-1.938904974
mp-14591	LiSbS2	1.195994743	0.97375916	-1.052342845
mp-14600	CaAl2O4	4.388706412	0.420466712	-63.74747028
mp-14607	KSbO3	1.785896728	0.352292192	-5.094342011
mp-14613	Pr10Se19	0.31019617	0.374951226	-1.167543664
mp-14620	Tm2CdSe4	0.657903233	0.174374917	-0.887296456
mp-14628	ZnSnO3	1.305398112	0.187771438	-3.862615711
mp-14630	Y3Si3O10F	5.141005936	0.304100635	-9.033305558
mp-14636	Rb2NbAgS4	2.174597741	3.052901411	-3.995711285
mp-14638	Rb2LiGaF6	6.112506762	0.63912313	-18.13138223
mp-14643	Er2Te3	0.052599605	0.080100742	-0.083636087
mp-14649	Tb2Ge2O7	3.74529324	0.457940407	-14.76023837
mp-14650	Nd10Se19	0.284399778	0.358282281	-0.858162352
mp-14651	Zr2AgPdF11	0.574799667	18.84822375	-37.15657049
mp-14652	Cs2P3	0.986494299	0.776684042	-1.137020865
mp-14653	AgSb2F12	0.535193498	39.18810192	-80.48328498
mp-14659	KAsSe2	1.603798148	1.509984881	-5.031934654
mp-14665	KNd(SO4)2	5.658498428	19.66509438	-33.71916767
mp-14676	NdTa7O19	3.174003842	3.487017525	-11.33315227
mp-14678	Y3Sc2Al3O12	4.271302896	0.904971435	-3.914586099
mp-14680	Sr2Ga2S5	2.515406718	0.377912676	-1.624564249
mp-14694	CaCuP2O7	0.603793396	11.96304467	-11.37482608
mp-14704	Li6Y(BO3)3	4.739896532	0.655040908	-2.619535393
mp-14708	Tm2Ge2O7	3.718802958	0.425432424	-17.93666408
mp-14712	Li7PN4	3.474403914	0.655571697	-3.343243599
mp-14715	Pr2Au5F21	1.772495122	8.042881407	-146.6071412
mp-14716	Nd2Au5F21	1.772399882	7.099282936	-158.6318911
mp-14721	KSiSbO5	2.807806644	0.482417169	-17.73496461
mp-14726	Na4TiO4	3.315897603	0.618807701	-22.26683164
mp-14730	NaSiSbO5	2.870800997	0.470005839	-20.00064148
mp-14734	CsCOF3	6.115595254	0.562387599	-68.44927446
mp-14743	Ba3WN4	1.965002057	0.993588853	-10.72955678
mp-14753	Li7TaN4	3.341000105	0.926405891	-8.24201721
mp-14760	LuAl3(PbO4)2	2.984694244	0.741097718	-3.769588314
mp-14769	Ba2Zn3(AsO)2	0.119893357	0.09139074	-0.222608686
mp-1477	BaSi2	0.805701865	1.352589211	-0.623665544
mp-14778	Ca3Zn3(TeO6)2	2.129603718	0.368862247	-7.196080405
mp-14780	Na6MnSe4	1.135599077	0.184378205	-2.590574144
mp-14782	Na6MnTe4	1.340895362	0.34878672	-1.322497195
mp-14787	Tm2S3	2.537597602	1.039014479	-1.28235437
mp-1479	BP	1.243696299	0.332407459	-0.3389712
mp-14790	Ge(Te2As)2	0.420402275	0.367698836	-0.525503133
mp-14791	Ge2Te5As2	0.398796436	0.155603867	-0.290887511
mp-14794	K6CoS4	0.43229365	3.87350236	-22.74108909
mp-14796	KPt2Se3	1.006494666	0.427571747	-1.425242278
mp-14797	RbPt2Se3	1.064101166	0.477588094	-1.768099565
mp-14827	Li7NbN4	3.332904718	1.355725339	-8.643076437
mp-14835	Nd4Si2S3O7	2.581299084	2.35047407	-14.72281791
mp-14836	Pr4Si2Se3O7	2.392003093	1.980591933	-1.196748018
mp-14837	Sm4Si2Se3O7	2.390996271	2.288671937	-1.068141809
mp-14853	Ba3Er4O9	3.273094096	0.570532285	-4.881621966
mp-14854	Sr2LiIn(B2O5)2	3.766001103	0.629939111	-113.6657562
mp-14864	Cs2Ti(PO4)2	3.447695941	17.55243662	-24.5015549
mp-14871	Li16Ta2N8O	3.403395808	0.855807989	-5.141502493
mp-14873	K4Nb8Si(P2O17)2	1.886102649	7.563064235	-16.21148552
mp-14883	Ba4Zr3S10	0.466294274	2.156960132	-2.313841836
mp-14889	K9Fe2S7	0.515900627	68.32020069	-324.0187835
mp-14890	Rb9Fe2S7	0.531506355	91.62403122	-221.7283712
mp-149	Si	0.62440602	0.293862976	-0.317649548
mp-14901	NaZnAsO4	2.770799162	0.424403857	-13.9060304
mp-14912	La4Si2Se3O7	2.230802855	5.266884375	-1.499987002
mp-14921	Zn4B6SeO12	1.860904908	0.679046768	-4.22027196
mp-14926	Sr2ScF7	6.365300518	62.6238459	-91.55337808
mp-14935	P3RhO9	1.808005978	16.94397362	-16.80420525
mp-14941	Al2Pb3F12	5.225197957	2.630786253	-33.1630007
mp-14951	Rb3AlO3	2.651599695	0.393653675	-12.78019442
mp-14963	Pr3NbO7	2.663096504	6.075749444	-2.357959192
mp-14964	Pr3TaO7	3.423804346	8.452807572	-2.309284962
mp-14969	BaErCuS3	1.165898953	0.643446562	-1.182666841
mp-14972	Ba3Sc(BO3)3	3.474199829	2.057170468	-14.15641666
mp-14977	Na3Y(Si2O5)3	4.527906246	0.522833661	-6.684423054
mp-14983	Si4P4Ru	1.435795064	0.617927735	-1.414530368
mp-14985	KZrPdF7	0.668093897	3.383491453	-13.27166212
mp-14988	K4SnO3	2.109603351	2.216268575	-2.96691524
mp-1500	BaS	2.164094147	0.447703839	-0.84986629
mp-15003	Ca3HfSi2O9	4.67920154	0.605421333	-6.069324113
mp-15004	Ca3ZrSi2O9	4.454598778	40.66603275	-4.974069502
mp-15011	NaBS2	2.561094632	3.073083877	-1.119907424
mp-15012	KBS2	2.764499726	3.868848285	-1.927745495
mp-15013	RbBS2	2.826296779	4.533598582	-2.873284627
mp-15016	Nd4Si2Se3O7	2.392805828	2.112912727	-1.148242987
mp-15046	Sb2(PSe3)3	1.45990435	2.077226917	-3.253560642
mp-15059	GdSnF7	4.443700618	389.5827864	-76.03368512
mp-15066	LiTmSiO4	4.780604762	0.503964299	-11.95306458
mp-15073	BaSmC2O6F	4.28199697	1.307930868	-87.06181144
mp-15077	Ag7AsS6	0.501002394	0.227999454	-5.087018887
mp-15079	Cs4KLiGa2F12	6.059893551	0.529795235	-56.86716948
mp-1508	LaS2	0.634202118	0.442282749	-1.310948671
mp-15081	Sm2Se3	0.312495532	0.428122565	-0.817064392
mp-1509	Sn2S3	0.776299964	1.176474552	-0.955159515
mp-15095	Ca3Si2SnO9	3.439097143	0.581302521	-12.19038174
mp-15103	Sr3Y2(GeO4)3	3.135894299	0.396517909	-4.684902663
mp-15107	KSnAsO5	2.135794308	0.406418074	-16.05300472
mp-15108	RbSnAsO5	2.072405389	0.392632633	-18.43602565
mp-15113	Na2Si3O7	4.683296853	0.444375973	-3.100274223
mp-15125	Rb2CdSi5O12	3.826804941	0.577510432	-20.35353174
mp-15141	NaZr2ZnF11	5.729996339	63.41547476	-59.03015172
mp-15144	ZnAg2GeO4	0.25069848	0.17862935	-0.925645717
mp-15148	K4Nb2S11	1.394297703	3.955190215	-20.33198806
mp-15155	Na2Sm2Ti3O10	2.051901611	26.53531227	-7.721217599
mp-15170	Lu2Sn2O7	2.612905107	0.328358265	-1.772955097
mp-15171	K2MgSiO4	4.002903411	0.439841207	-15.50264092
mp-15179	Pr2S3	0.777497265	0.405181525	-0.85027073
mp-15182	Rb2LiCo(CN)6	4.286500454	26.00749791	-8.297575804
mp-15217	Rb2TaAgS4	1.873898344	0.484159537	-2.535689795
mp-1522	FeS2	0.879104573	1.837522335	-1.733834537
mp-15225	Nd2Si2O7	4.826700846	0.576181394	-29.84932382
mp-15236	CrSbSe3	0.488199438	1.291589124	-0.877296866
mp-15239	Nd3Ga5O12	3.06110381	0.314717028	-8.338186756
mp-15248	K3Nb3(BO6)2	1.912797017	0.649695166	-5.755654744
mp-15254	Li3AlF6	7.690399672	0.692499894	-135.31908
mp-15257	Tb2Se3	0.340400806	0.418555246	-0.774320851
mp-15275	NaGdTiO4	2.234694082	45.64199275	-5.685018233
mp-15312	Ca4Al6TeO12	3.145799243	0.403961586	-19.15567844
mp-15316	SrMgF4	6.236604278	0.570857381	-35.24521396
mp-15317	Rb2NaHoF6	6.480799237	0.518121238	-6.522749106
mp-15318	Rb2NaHoF6	6.530106265	0.516205114	-8.268013454
mp-15335	Lu2Cu2O5	0.284005213	3.417262527	-4.802711973
mp-15349	Li2GeO3	3.567997469	0.544814952	-4.460918055
mp-15359	GdAl3(BO3)4	2.854297293	419.7604215	-27.49200161
mp-1536	KSb	0.660801246	0.509345395	-2.839881834
mp-15362	Li3Nd2(BO3)3	4.740399942	3.994706448	-3.896857622
mp-15382	TmP5O14	5.230993982	0.595697133	-8.750176029
mp-15385	Na2UP2O9	2.175305237	87.52296569	-5.712122978
mp-15395	CsBePO4	5.19379602	0.471022644	-13.10360259
mp-154	N2	7.342706215	2.815242199	-14.89497697
mp-15408	KGaF4	5.21650392	0.622388555	-20.28002499
mp-15415	K2GaAs2	1.011297475	0.686755708	-3.729895513
mp-15416	Rb2GaAs2	0.852600685	0.550560667	-3.330150264
mp-15417	K2GaP2	1.229206237	0.832896804	-3.195133227
mp-15431	Na2Ga2As3	1.024903167	0.159235192	-1.662719819
mp-15432	K2Ga2As3	1.032903314	0.188369608	-2.534294457
mp-15433	K2Ga2Sb3	0.906901001	0.821729209	-2.167618715
mp-15437	MgP4O11	5.110597214	0.559658024	-24.11335994
mp-15438	ZnP4O11	4.755801586	0.501599579	-13.69977614
mp-15472	Ba4LiCu(CO5)2	0.926193872	141.1418151	-38.6849797
mp-15483	Zn3(AsO4)2	1.896402158	0.311754176	-11.06771066
mp-15492	DyTa7O19	3.226902772	3.914410213	-11.03924258
mp-1550	AlP	1.630206796	0.342517939	-0.561649207
mp-15500	Sr4TiP4	1.431999076	1.168591868	-2.888083944
mp-15501	Sr4TiAs4	1.350500981	1.388597015	-2.727285097
mp-15502	Ba4TiP4	1.067897154	1.471981189	-1.670334205
mp-15503	Ba4TiAs4	1.036005412	1.697224988	-1.658264923
mp-15511	CaTe3O8	2.04429603	0.619168865	-1.430393194
mp-15514	NaSe2	1.189300743	1.941068919	-7.108946469
mp-15519	NdZn(BO2)5	5.038704738	0.799440235	-10.94484992
mp-15520	TbZn(BO2)5	5.09399827	0.719207646	-13.93241839
mp-15541	KNa2Si12(BO10)3	5.136203126	0.569865993	-15.21789045
mp-15543	NaLiZr(Si2O5)3	5.202898228	61.28459879	-6.247838113
mp-15547	Na2ZnGaF7	3.981800983	0.482959592	-4.605628205
mp-15549	K2LiAlF6	7.217901203	0.58054467	-12.65691336
mp-15558	Li3GaF6	6.287394326	0.78699849	-68.75767146
mp-15560	Ga(PO3)3	4.887899249	0.574224249	-13.67654673
mp-15567	Na3AuS2	2.303293981	0.765746923	-1.847213881
mp-15571	K3AuSe2	2.053194152	0.507771101	-7.839014835
mp-15572	Na3Ca3AlAs4	0.944901699	0.302125333	-0.648419499
mp-15573	Tl3AsO4	2.580795674	0.471202407	-3.121046519
mp-15575	Ho3Ga5O12	3.326101872	0.311072294	-5.92812276
mp-15576	Dy3Ga5O12	3.304700119	0.312520325	-6.196314089
mp-15577	Pr4Ga2O9	3.609195504	0.48051502	-11.9459454
mp-1559	Mg3N2	1.509905268	0.183497742	-4.777753911
mp-15590	Sr2Nb2O7	2.752104941	2.14656752	-16.92708192
mp-15599	K2Ca2(SO4)3	5.317104406	0.568308504	-47.27436743
mp-15600	K2Ca2(SO4)3	5.510903882	0.552395577	-46.77093829
mp-15621	AlSb	0.022095644	0.044167737	-0.060005376
mp-15622	HfSe3	0.345298855	1.294585469	-2.016732002
mp-15645	Ag8SnS6	0.535098258	0.212020675	-4.849963573
mp-15649	As2Ir	0.848600611	1.082165752	-0.460585142
mp-1565	ZrO2	3.134302433	0.953741936	-0.733035876
mp-15661	Sc4C3	0.3269992	0.439599323	-0.253376719
mp-1568	K3P11	1.933396035	2.804763694	-16.02096264
mp-15684	K2CuAs	1.067597829	0.298707423	-2.454746324
mp-15685	Na2CuAs	0.6779036	0.448678956	-0.782607888
mp-157	P	0.156805599	0.235938857	-0.284044999
mp-15701	MgSiN2	3.480295179	0.432295661	-1.781626629
mp-15702	MgCN2	3.845703247	0.589661827	-0.682724199
mp-15703	BeCN2	3.856097995	0.406333747	-0.762674566
mp-15704	BeSiN2	3.562296684	0.380151927	-1.177246342
mp-1572	GaSe	1.240403722	0.177426821	-1.424646764
mp-15724	KNa2Sb	0.67209397	0.10034383	-0.953582178
mp-15728	MgAg(PO3)3	3.342197406	0.576189835	-25.71184979
mp-15733	CaTaAlO5	3.885499896	1.851055952	-3.565926261
mp-15736	Sr3AlO4F	4.055693496	0.402030393	-2.201641393
mp-15739	BaZn2(AsO4)2	2.97930639	0.444217713	-34.24044757
mp-15740	SrZn2(AsO4)2	2.866202273	0.428462486	-25.63616396
mp-15743	Sr2CeO4	2.228299407	83.13784639	-5.352646286
mp-1575	CaC2	2.046105587	0.631868996	-2.910470254
mp-15750	TaAgP4O13	2.096705155	7.454218164	-59.73843653
mp-15776	Zn(GaSe2)2	1.385100256	0.148390412	-1.001841219
mp-15777	Zn(GaTe2)2	1.006998077	0.150760417	-0.646257503
mp-15781	KLaS2	2.709695999	0.806840492	-2.285414979
mp-15782	KPrS2	2.282803809	0.636733793	-1.279145125
mp-15783	KSmS2	2.289797135	0.63217368	-1.227079762
mp-15785	KDyS2	2.349104346	0.611075366	-1.158755061
mp-15786	KHoS2	2.36630194	0.604769432	-1.161632155
mp-15788	LiYS2	1.935300832	0.505787992	-1.248216203
mp-15789	LiDyS2	1.954702548	0.48125437	-1.226317711
mp-15790	LiHoS2	1.987505871	0.481162376	-1.203856885
mp-15791	LiErS2	2.034200606	0.484781258	-1.182149694
mp-15793	TbLiSe2	1.514204666	0.449522659	-0.975515676
mp-15794	LiYSe2	1.537293525	0.470964759	-0.980368204
mp-15795	LiDySe2	1.551797193	0.448720095	-0.959693711
mp-15796	LiHoSe2	1.591403362	0.452347078	-0.941476448
mp-15797	LiErSe2	1.620900502	0.437817682	-0.954905906
mp-15802	Tm2MgSe4	1.405699273	0.362345284	-0.955738445
mp-15803	Y2MgSe4	1.300704149	0.371180582	-0.979990837
mp-1581	As2O3	3.619399773	1.809529901	-2.465362108
mp-1582	As2O3	3.954603205	1.344180158	-7.413974313
mp-15833	Zn4P6SN12	4.096306486	0.86467817	-2.86268469
mp-15840	BaBPO5	5.496304975	0.500536467	-2.952496709
mp-15844	TaPO5	3.83179823	2.382355422	-2.495617876
mp-15845	SrLi4N2	0.892302094	0.27783726	-16.08465946
mp-15865	RbScAsO4F	4.04819676	0.729287243	-28.98991489
mp-1588	C11F7	2.223700683	34.19032443	-35.91527237
mp-15895	SiCu2S3	1.112496612	0.256860465	-1.440799658
mp-15896	SiCu2Se3	0.243296983	0.100533584	-0.890359666
mp-15897	La4Si2S3O7	2.494603615	5.866205599	-28.82675488
mp-15900	Sr3Sc2Cu2S2O5	1.6937998	0.392786972	-11.89202858
mp-1591	Al4C3	1.352800343	0.435173882	-2.336937698
mp-15919	BeAgPO4	2.650497633	0.523225269	-23.03679768
mp-15922	Gd2ReO5	0.774993818	1.36719466	-3.062984106
mp-15939	SrAl2B2O7	4.651201026	0.546546734	-11.14705031
mp-1595	Nb2O5	2.186502722	0.927030709	-3.947261261
mp-15951	BeF2	8.32409838	0.670195706	-15.01381406
mp-15953	P2Rh	0.395095688	2.093698362	-0.419042914
mp-15960	Li5AlO4	4.662003946	0.575205811	-17.08800974
mp-15983	Ba2NaNb5O15	2.475106659	2.70142759	-7.53453806
mp-15988	Li2CuSb	0.465001733	0.496331504	-0.183536943
mp-1599	BN	1.629199974	1.865414679	-3.418171709
mp-15994	Hg(PO3)2	2.578196987	0.637930265	-5.016953766
mp-15998	RbV(CuS2)2	1.105299201	6.495693771	-2.686524203
mp-15999	Li3AuS2	2.127005031	0.464397266	-0.725515263
mp-160	B	1.433604547	0.893854957	-0.465735524
mp-16001	Rb5Ti6AgSe27	0.559901434	3.424222897	-15.32906126
mp-1602	SiS2	3.071103994	1.211066059	-7.70890615
mp-16025	Y2(SO4)3	5.699505984	4.825737793	-13.26205981
mp-16031	Sn3N4	0.234004296	0.085894039	-0.841934134
mp-16032	Pr2TeO2	1.673500107	3.764801851	-0.685731383
mp-16033	Sm2TeO2	1.427305112	5.306178033	-0.700761602
mp-16035	Gd2TeO2	1.070495841	30.23911282	-0.730836299
mp-16036	Tb2TeO2	1.181205356	7.089759483	-0.731767361
mp-16037	Dy2TeO2	1.102197103	7.902301696	-0.749854133
mp-16055	KLi3Zr2(Si2O5)6	5.152502745	46.53516546	-4.385289745
mp-16060	AgAuF4	1.132102414	2.611452396	-4.256364091
mp-16061	Sr6Sb6S17	1.742698657	1.557369834	-5.94040467
mp-16102	ZnAg2P2O7	2.114202075	0.448621133	-24.77387987
mp-16107	Rb3P6N11	3.920602581	0.637839945	-2.091980128
mp-16108	Cs3P6N11	4.087898169	0.739277068	-1.976165541
mp-16116	RbSm2CuSe4	0.848804697	0.890147098	-1.208146535
mp-16118	RbDy2CuSe4	0.929799381	0.932596844	-1.046490755
mp-16135	Sm3NbS3O4	2.286395712	20.41177469	-2.585030104
mp-16136	Sr3TaGa3(SiO7)2	3.85529526	0.638276456	-10.20018975
mp-16137	K4CaU3O12	2.106201928	54.85058013	-4.053530473
mp-16152	Pr2Te2O7	1.546205254	1.537874244	-2.025624569
mp-16159	Pr4Si2S3O7	2.591993158	2.40284766	-15.98445239
mp-16160	Sm4Au2O9	2.022894276	1.859824695	-10.49796766
mp-16163	Pr3ReO8	1.817203426	3.887995693	-10.60731477
mp-16164	Dy3Si3O10F	5.109699238	0.488196969	-16.27096111
mp-16165	Ho3Si3O10F	5.114297962	0.474515431	-16.27184027
mp-16167	Na2Sn2Se5	1.018998297	0.288627246	-1.887568927
mp-16179	SrCu2GeSe4	0.592296587	0.29526145	-1.702925068
mp-16180	Na6S2O9	2.976394772	0.510001974	-124.0143697
mp-16194	Rb2SiO3	3.433995009	0.467712116	-89.58520402
mp-16220	Si	0.533397546	0.538201417	-0.441387555
mp-16234	CsAg3Se2	0.189894642	0.163576027	-0.760067594
mp-16236	KAgSe	0.483804799	0.168127851	-2.37540132
mp-16238	Li2AgSb	0.142900582	0.066561784	-0.20890383
mp-16252	BaCaGe	0.195894752	0.336113937	-0.739553127
mp-16253	BaCaSi	0.179703979	0.30645437	-0.652908515
mp-16264	LiCaSb	0.644297541	0.615223058	-0.369087819
mp-16267	Dy2CdS4	1.087693436	0.241969963	-1.077253819
mp-16272	Ce(FeP3)4	0.446293907	17.90322566	-0.842515112
mp-16280	Ca2Sb2O7	1.742603417	0.331643311	-3.324147202
mp-16281	Cd2Sb2O7	0.549996491	0.184510063	-2.456871741
mp-16293	KSbO3	1.128306426	0.26372877	-3.767198973
mp-16313	TbSbPt	0.098097039	0.06958783	-0.196194493
mp-16337	Ga2HgTe4	0.661100571	0.105766841	-0.630092427
mp-1634	MoSe2	1.462598277	1.055055114	-1.993346365
mp-16363	CoAsS	0.848995176	3.049937712	-0.580929963
mp-1639	BN	4.450204139	0.392517233	-0.622349881
mp-16402	Tb4(SiS4)3	2.365594444	3.241166262	-5.303049437
mp-16403	SnHgP14	1.206702423	0.829742284	-2.233472245
mp-16432	Sr3(BO3)2	4.39379494	0.484349387	-4.02442993
mp-16445	CsSm2CuSe4	0.88170326	0.84687221	-1.657189558
mp-16452	BaLa2ZnS5	1.455904276	0.605325694	-0.798825585
mp-16454	BaPr2ZnS5	1.172103148	0.528317543	-0.795410783
mp-16455	BaNd2ZnS5	1.140796451	0.530922	-0.788609243
mp-16461	Gd2Si2O7	2.878093648	1048.452379	-11.57760601
mp-16543	Cs3Cu5O4	1.640506304	1.214907574	-15.12890842
mp-16559	KHo2CuSe4	0.926003393	0.99889814	-1.006900608
mp-16560	KEr2CuSe4	0.947500386	1.014301601	-0.994082163
mp-16577	Li2CaHfF8	7.012305592	93.7632906	-13.25919548
mp-16585	HgB4O7	2.583394361	0.662674017	-6.125203394
mp-16587	Dy4Si2S3O7	2.610700985	1.634933772	-5.273238978
mp-16590	Tb4Si2S3O7	2.606496826	1.744528956	-7.249783961
mp-16591	Tm4Si2S3O7	2.650606479	1.369426667	-1.828840318
mp-16594	TbK3Si2O7	3.687999672	0.559978587	-3.048982937
mp-16595	K3DySi2O7	3.706394567	0.55744509	-2.993776341
mp-16596	K3HoSi2O7	3.722095536	0.555640115	-2.944021518
mp-16597	K3ErSi2O7	3.737497179	0.554365219	-2.897064117
mp-16598	K3TmSi2O7	3.755606355	0.550479477	-2.838472504
mp-16600	Dy2B4O9	5.611205043	6.501604033	-9.310878769
mp-16605	Sr2TmTaO6	3.875105147	0.954500235	-6.223019931
mp-16608	Si3Os2	0.855294612	0.822086446	-0.541533854
mp-16609	Si3Os2	0.72439425	0.48554375	-0.439647039
mp-16610	Ge3Os2	0.74179593	1.037097722	-0.404892351
mp-16613	AlAuO2	0.588799924	0.656401488	-1.448588481
mp-1666	Th2S5	1.696806658	0.944745789	-0.623765832
mp-16684	PrCuS2	1.066795093	0.507192587	-0.892219295
mp-16690	K2NdP2S7	2.352206444	2.290233915	-4.748222923
mp-16691	SrLi2Ti6O14	2.83810652	4.386290982	-3.803146932
mp-16695	K2ZnP2O7	4.129000964	0.53369964	-3.658196326
mp-16699	Li6Gd(BO3)3	3.080804852	3614.047985	-2.745202824
mp-16705	Pr2O3	3.659305267	0.544979226	-7.813870026
mp-1672	CaS	2.38910508	0.440989583	-0.881619609
mp-16737	Na2BeB2O5	4.713705575	0.567898996	-9.852679381
mp-16742	BaAgTeF	1.509401857	0.277098222	-2.519942342
mp-16755	Mg(AlS2)2	2.015002975	0.349662895	-20.5540496
mp-16763	KYTe2	1.302894665	0.564429992	-0.730121016
mp-16764	RbYTe2	1.36670536	0.546669658	-1.60974092
mp-16771	MgSe2O5	3.027701837	1.557862813	-2.32147626
mp-16773	TbK(PO3)4	5.319703093	0.543777785	-8.140567409
mp-16777	NaAlP2O7	5.280096924	0.497091624	-5.55108407
mp-16791	KC10	0.614405836	1.654550552	-2.059164097
mp-16793	Be3Cd4Si3SeO12	2.850596545	0.415410966	-8.716529779
mp-16795	CaAlF5	7.135505133	0.572009289	-19.91194771
mp-16800	Sc2(SO4)3	4.357195629	9.409181579	-4.229386273
mp-16801	GdSO4F	3.178099155	162.1978378	-13.13624
mp-16804	LiCaPO4	5.180095089	0.550003739	-21.85671901
mp-16809	Ho2Si2O7	4.618302463	0.48613881	-49.58337071
mp-16813	BS4N4F3	1.952593666	18.02228148	-21.33638564
mp-16818	Rb2Cd3Se4	1.412298034	0.210873065	-2.939888849
mp-16819	ZnTeO3	3.473206613	1.08735159	-2.886720962
mp-16828	Li3B7O12	5.604606282	0.741846231	-15.68474966
mp-1683	ZrSe3	0.43819852	1.557052754	-2.164155281
mp-16831	CaTi4(PO4)6	2.709505519	39.99596981	-18.4538942
mp-16834	Zn3(AsO4)2	2.140705963	0.351609716	-3.773860675
mp-16837	Nb3AgO8	1.567294076	1.933182275	-3.98682626
mp-16839	Na3WN3	1.767896398	0.917058964	-9.116963862
mp-16847	K3Na2SnP3	0.968398729	0.214881374	-3.066543264
mp-16848	Tl3PS4	2.289293724	1.462630008	-3.221357117
mp-16855	K3Ta3Si2O13	2.972598784	3.819084659	-9.544462664
mp-16861	Na5GeAs3	0.483695954	0.100269528	-1.614915518
mp-16863	Rb3PS4	2.736798537	0.646270602	-5.63926038
mp-16870	Ba2CdSe3	1.574600333	0.247592205	-1.386845045
mp-16871	K2ZrGe2O7	3.906901649	0.511633215	-6.643153202
mp-16872	RbLi2Ga2(BO3)3	3.667101329	0.56648416	-87.27964816
mp-16884	RbEr2Cu3Se5	1.158606302	0.630140746	-0.992130088
mp-16889	Na6Sn2Se7	1.417903579	0.292282715	-4.216928179
mp-169	C	0.421994141	0.461166108	-0.367871107
mp-16903	SrSbF5	4.761706456	1.028729656	-4.477269766
mp-16904	Ba2CdTe3	1.401998525	0.325584045	-1.192772725
mp-16905	Ba2MnTe3	0.828994809	3.590958474	-1.144549668
mp-16911	Rb2S5	1.95690667	4.15355498	-15.20089049
mp-16913	Ag2SeO3	1.701799947	1.045290061	-5.802718689
mp-16915	BaTiOF4	3.340401454	70.45510205	-6.187675864
mp-16919	Y2HfS5	1.226294619	0.767472192	-0.760983901
mp-16921	KNa4GeAs3	0.643399566	0.492892015	-2.503865199
mp-16927	TbNaGeO4	3.593793861	0.435899885	-9.521135509
mp-16929	Pr3Si6N11	3.01370158	2.095278097	-1.712843845
mp-16930	Na3GeTe3	1.22010403	0.733901152	-2.647414202
mp-16934	BaLaAlO4	4.433197024	3.119363015	-4.920062483
mp-1694	Yb2Ge	0.038694588	0.048998122	-0.053365704
mp-16945	Sr3(GaN2)2	1.585593732	0.245617325	-4.640690454
mp-16947	LiAlGeO4	3.184997241	0.527863635	-10.23776594
mp-16956	Na3Sc2(PO4)3	4.657500461	11.91910314	-6.406260243
mp-16961	Na6Si2Se7	2.155100785	0.287049738	-5.782194352
mp-16964	SiO2	5.677900145	0.609747982	-7.466066475
mp-16969	Lu2SiO5	4.692303821	0.454706792	-11.9387055
mp-16970	Na2Si2O5	4.426094853	0.495664327	-8.831116659
mp-16978	Ba3MgSb2O9	2.649395572	0.400691257	-1.879880239
mp-16980	Rb2B4O7	4.594506108	0.590140595	-32.46752753
mp-16989	K5SnAs3	0.539805827	0.170236675	-9.596099082
mp-16990	Ba10P6SO24	3.188004099	1.150205386	-15.69899208
mp-16992	NaAg3S2	0.92869732	0.243650119	-1.255772062
mp-16993	Er2SiO5	4.652901738	0.489491344	-9.728656327
mp-16995	Sm3Si6N11	3.034599922	2.306362223	-1.792399059
mp-16996	Li3GaSiO5	3.642896803	0.569257726	-12.29257446
mp-16998	Ba2Nb6Te2O21	2.159100858	2.208131641	-8.081852467
mp-1700	AlN	3.333897933	0.37805664	-1.299058751
mp-17004	UOF4	1.948498353	50.96590921	-3.081830605
mp-17008	CaTeO3	3.293801959	10.705488	-10.19540483
mp-17009	Ba3Te2O9	2.364601229	0.493220904	-2.851423206
mp-17012	Sr2VN3	1.53020496	1.360620394	-1.823429947
mp-17015	K4GeO4	2.783806203	0.445173738	-38.23173841
mp-17020	TiTl2(GeO3)3	2.678198822	1.084188227	-1.570892335
mp-17024	Ba2NbN3	1.957995126	0.993596018	-2.81933917
mp-17025	Sr3Y(BO3)3	4.417795381	0.540535052	-9.134756023
mp-17035	K3Sc(PO4)2	4.297493853	4.609055116	-8.151423902
mp-17037	Rb2Ti(SiO3)3	3.141200519	19.33991631	-4.964361054
mp-17043	Tm2ZnS4	2.380002872	0.922103018	-0.876291237
mp-17048	Rb2WS4	1.993696461	1.355606244	-3.041731111
mp-17056	LiZnPO4	4.107395125	0.5514527	-12.22664785
mp-17057	Sr2SnSe3F2	1.447904129	0.540673489	-3.810597538
mp-17059	K3Nb3Si2O13	2.225496635	3.610392516	-10.05859503
mp-17060	NaAlSe2	2.233306302	0.23809569	-5.093594451
mp-17062	Dy2Si2O7	4.630302683	0.501899969	-43.50401634
mp-17063	BaLaCuTe3	0.820300772	0.601632049	-0.892854047
mp-17064	Gd2Sn2O7	2.625503977	0.319555986	-2.567311427
mp-17065	Ho2SiO5	4.706997969	0.51652553	-8.335162098
mp-17066	Y2TeO6	3.072995185	0.624251926	-18.67391772
mp-1707	BaN6	3.815893176	2.420743772	-16.68056449
mp-17077	K2YF5	6.808206608	0.564764751	-40.19459047
mp-17085	Rb2Zr3OF12	5.334805411	167.4434655	-47.32876948
mp-17088	KBaPS4	2.389594885	1.095634813	-2.34403687
mp-17090	SrTlPS4	2.093997622	0.491890534	-4.077451576
mp-17095	CsCuSe4	1.116306206	13.44153845	-12.24717874
mp-17100	In2P2O7	3.659903918	2.052651201	-5.505143949
mp-17101	CaNb2O6	3.605195431	15.43840813	-5.883448006
mp-17103	Sr3Ta6(Si2O13)2	3.085498816	9.203215084	-18.87577254
mp-17112	K3Ge4Au	0.844001887	0.607006272	-2.146276858
mp-17114	Nd2Sn2O7	2.668797289	0.34103659	-1.976481426
mp-17119	SrCu3(SnO3)4	0.453205598	1.074474735	-5.566393911
mp-17120	Cs6K3AlSb4	0.653699074	0.222063773	-1.569158803
mp-17123	Si2Os	0.665794535	0.440178966	-0.483180997
mp-17125	CsNa3Li12(GeO4)4	3.80230109	0.493853772	-4.665194236
mp-17128	TbCs(PO3)4	5.308505609	0.540520171	-23.80252301
mp-17129	Sr3(AlN2)2	1.905000956	0.326457833	-4.577533666
mp-17133	Ba3(AlN2)2	1.566695426	0.501033361	-2.544742305
mp-1714	FeSi2	0.695795085	3.575641356	-0.373097357
mp-17143	BaGd2O4	2.79859559	0.728654352	-3.630113998
mp-17146	K2S5	1.930498022	3.30655902	-13.91062046
mp-17148	Na3GaSe3	2.059194262	0.244748152	-3.485355601
mp-17149	Sr3ErRhO6	2.191904181	6.878133167	-5.603500518
mp-17153	Tb2BaTe4	0.787402209	0.505856724	-0.677624686
mp-17154	Rb3SbS4	2.022799036	0.656583966	-5.861586123
mp-17155	La3AgSnSe7	1.302200775	0.895842271	-1.189731451
mp-1716	Rh2O3	0.564894723	1.402099573	-3.07465426
mp-17160	DyPtF7	2.317593563	6.017278485	-8.027959511
mp-17161	K6CdO4	1.590695866	0.397730542	-45.66879455
mp-17164	NaNbGeO5	3.077498669	1.567550134	-4.825974167
mp-17166	K2B4O7	4.819898	0.623673403	-31.36820219
mp-17167	Be3Cd4Si3TeO12	2.878705904	0.385922187	-7.745742958
mp-17171	LaF3	4.944294842	85.02852666	-18.99924775
mp-17172	Tl2TeS3	1.271805659	0.57493395	-1.16685642
mp-17177	Nb2ZnO6	3.27090358	6.937208854	-3.887288178
mp-17183	Na2BeSiO4	4.543702454	0.475511803	-9.253297445
mp-17186	Ca3AlAs3	0.72960523	0.580301083	-0.811731646
mp-17187	K3Nd(PO4)2	4.919505271	0.68237045	-14.76415756
mp-17196	TiAs2O7	2.71029465	3.066045077	-37.63894086
mp-17207	Tl4GeS4	1.884796503	1.061040016	-2.385703564
mp-17208	K2Li14Zr3O14	4.28130308	0.788247925	-5.730646264
mp-1721	CsC10	0.757496898	3.181464013	-5.437731984
mp-17213	Cs4SnO4	2.343498801	0.388474607	-17.97674156
mp-17217	Tl3GeTe3	0.637399456	0.626757609	-1.160350719
mp-17220	Rb3TaS4	2.845793735	2.270511176	-4.610030153
mp-17229	RbBe3ZnF9	6.280605086	0.669417872	-49.92269641
mp-17235	Sm2Si2O7	5.092406404	0.515425615	-16.34529623
mp-17240	RbNa3Li12(SiO4)4	4.59690071	0.545365101	-4.300909901
mp-17243	Pr3CuSnSe7	1.235301587	0.807623279	-1.277243645
mp-17244	Ba2ZnGe2S6O	2.093303732	0.284132761	-3.839990342
mp-17250	K3SbO3	3.239596883	1.877551673	-24.47539065
mp-17254	TlGaSe2	1.364800563	0.319875752	-0.458225271
mp-17256	Rb2Hf3OF12	6.280101675	133.3809421	-46.47265038
mp-1726	KO3	0.621698487	3.356170099	-7.142144499
mp-17268	Lu2Cu(B2O5)2	0.65930462	13.92520099	-25.88070021
mp-17272	NbCuO3	0.95209911	6.294789061	-13.39509305
mp-17273	Ba(HoTe2)2	0.785796737	0.491694781	-0.672454551
mp-17275	SrY2O4	3.695904579	0.910110689	-3.031418253
mp-17282	SrTh2Se5	1.410202757	0.991095052	-1.006542092
mp-17283	K3NbSe4	1.824904247	2.1870064	-2.253298043
mp-17288	Li2ZnSiO4	3.783702109	0.466217129	-5.694620584
mp-17291	Na3SiTe3	1.88129984	0.746432438	-2.868976353
mp-17297	Na2GeF6	5.785698042	0.754062762	-128.8175153
mp-17298	SrTi4(PO4)6	2.781697321	28.66339342	-19.35503308
mp-17307	K2Hg3(GeSe4)2	1.049706344	0.322798917	-1.451319024
mp-17308	Tb2Si2O7	4.637595334	0.514421941	-42.90929778
mp-17313	Mg3BeAl8O16	5.174693629	0.373533709	-11.38949048
mp-17315	Zr3Tl2OF12	4.263003424	45.33846596	-11.64252289
mp-17323	TbCu(BO2)5	0.769905289	61.03204152	-11.26111972
mp-17324	ZrSnS3	0.995895832	2.692817229	-0.933661096
mp-17329	PrS2	0.334700021	0.380374624	-1.097435711
mp-17337	RbAsOF4	3.710000075	0.958022279	-125.5665459
mp-17344	RbEr2Cu3S5	1.49600025	1.00032888	-1.502097381
mp-17349	Na3In2(PO4)3	3.211501129	0.464403671	-12.04888415
mp-1735	BaC2	1.614900392	0.53327814	-5.399033461
mp-17350	La2TeO6	2.96190471	0.790937765	-10.90739372
mp-17357	NaSmSiO4	4.236894101	0.533479156	-5.21386605
mp-17363	BaHo2O4	3.230902846	0.732196309	-3.006685072
mp-17366	Ho2SiSO4	2.633898689	0.690946407	-5.923800066
mp-17371	K2ErF5	6.798301664	0.541258666	-35.91150848
mp-17375	K2Na3TlO4	1.329493793	0.400406297	-7.092628924
mp-17377	KNb(PO4)2	3.163595488	36.34024071	-22.6909218
mp-17382	Rb2Si3SnO9	3.803403151	0.488179901	-3.469417349
mp-17389	Pr3SiAgSe7	1.443305406	0.923357571	-1.359618468
mp-17392	Sr2ZnGe2O7	3.117104838	0.398672731	-7.107455451
mp-17394	NaYGeO4	3.647305047	0.465856505	-10.20189844
mp-17400	Ba2TaN3	2.019601699	0.954081851	-2.949570842
mp-17401	Rb3Sn4Au	0.676202889	0.628464034	-4.089198662
mp-17404	Y2Si2O7	5.109794478	0.492118776	-11.90905383
mp-17407	Au3F8	0.545996417	14.06901835	-23.43210725
mp-17410	CsEr3Se5	1.544096371	1.036668721	-1.237047324
mp-17412	BaPr2O4	3.074301331	0.812863026	-5.952940777
mp-17418	SmSnF7	4.948403761	0.921597778	-125.7465154
mp-17429	KHfPdF7	0.666801356	3.849259683	-13.21192933
mp-17433	NaSr4(SbO4)3	2.093698297	0.513347373	-3.835271531
mp-17434	K2SmF5	6.704694503	0.552997997	-41.53464413
mp-17438	Na2GeF6	5.603803547	0.739716532	-140.8911242
mp-17439	KSm(PO3)4	5.296001978	0.546387776	-18.17137414
mp-17441	Mg2GeS4	2.310994803	0.631725951	-1.503708095
mp-17446	PrPtF7	2.436901876	15.72418417	-9.698048574
mp-17447	Sr10P6SO24	3.543997028	0.71658043	-25.98813214
mp-1745	Sm2O3	3.749701485	1.190960532	-5.32987742
mp-17455	K7Ta(SO4)6	3.680598175	190.0903354	-82.37515379
mp-1746	MgF2	6.719293411	0.517242411	-7.30100323
mp-17464	SrGeO3	3.387000949	0.463864465	-4.728947862
mp-17468	SrZrSi2O7	4.709596656	10.15204399	-11.31684533
mp-1747	K2Te	2.138297755	0.313908697	-15.96773659
mp-17470	Ba3(SnAs2)2	0.756993488	0.972497622	-1.074993106
mp-17473	Na2Al2As3	1.209804521	0.558455865	-2.377507197
mp-17481	Mg4Ta2O9	4.21210453	1.421326401	-3.872880947
mp-17486	Ho3SiCuS7	1.850496554	0.822203612	-1.50202262
mp-17487	NaErGeO4	3.612202362	0.427592037	-9.323482858
mp-17490	Rb5SiAs3	0.376796032	0.303408462	-3.013046951
mp-17493	Be3Cd4Si3SO12	0.817198674	0.728917296	-6.863441647
mp-17499	K7Nb(SO4)6	2.85080063	255.7579991	-85.88810179
mp-17500	GdPtF7	2.338396666	10.02284022	-9.381270976
mp-17501	Ba(ScTe2)2	0.431001109	0.634280442	-0.602612769
mp-17504	Sr3(GeAs2)2	0.797606478	0.886432497	-0.706644475
mp-17509	Rb2NaCr(CN)6	1.86339475	34.23773769	-34.25503167
mp-17512	Zn(AuF4)2	1.708793272	3.087662299	-15.43484383
mp-17516	Ca10P6SeO24	3.747497362	0.736843837	-31.6235848
mp-17518	Sr2TaN3	2.467405837	1.757256986	-2.888313808
mp-17524	GeAs2	0.710393993	0.210087517	-0.70573239
mp-17538	K3SbSe3	2.295103355	6.397661609	-11.39582722
mp-17539	KAsOF4	3.714993364	1.01000412	-135.5032854
mp-17546	Cs2RuO4	0.583398464	13.26592924	-17.70154245
mp-17552	CaSiO3	4.710304152	0.484018132	-4.907751926
mp-17559	Y2TiO5	3.27750234	10.90054738	-4.933706378
mp-17560	Na2UO4	2.075493881	327.7077438	-4.084191314
mp-17562	Sr3Sc(BO3)3	4.627105346	17.01350458	-9.394989118
mp-17566	Ba5P4	0.938697503	3.580696686	-1.056594453
mp-17569	SmPtF7	2.38310497	10.09048517	-9.046237083
mp-17577	Ca6MnN5	0.742000015	3.00446178	-25.04158022
mp-17583	Gd2TeO6	2.690906539	1.217428305	-14.31698091
mp-17586	CdS2O7	4.0361013	0.742487839	-14.00925401
mp-17597	Ca(ScS2)2	1.288894408	0.837975256	-1.049008202
mp-17599	CaCu3(GeO3)4	0.693101158	7.97440193	-15.11552181
mp-17605	CsNd(PO3)4	5.301798003	0.563672966	-39.52508056
mp-17612	Ba2SiO4	4.628901297	0.483047472	-5.798595582
mp-17620	TmBO3	2.358601119	0.482825472	-2.63936498
mp-17621	CsReO4	4.25919383	7.30584711	-24.40320186
mp-17633	Er2SiSeO4	2.555203367	0.439062799	-4.606802949
mp-17637	USO6	1.951396365	42.76263444	-7.12981136
mp-17638	Rb3SbSe4	1.319697694	0.590342104	-6.29588722
mp-17650	KGaS2	2.533094118	0.325840077	-6.284646781
mp-17651	HoPtF7	2.29590609	5.409147472	-8.316912825
mp-17660	SrPrCuSe3	1.019896273	0.744101454	-1.42875517
mp-17661	RbNd(PO3)4	5.300301377	0.545085479	-17.5666797
mp-17662	Lu2PdO4	0.586704647	11.60124812	-5.649583218
mp-17667	Sr3AlSb3	0.537506465	0.510412338	-0.821360148
mp-1767	Tm2O3	3.980399597	0.452414627	-4.06915152
mp-17672	BaLi(B3O5)3	5.671995275	0.631630765	-26.49672968
mp-17673	Lu3O2F5	5.639396037	0.479619771	-22.58322772
mp-17676	Sr2SnS3F2	2.080106211	0.70082173	-3.731478738
mp-17677	Nb9PO25	2.111004737	2.08407867	-4.272169035
mp-17678	Sr(ScS2)2	1.357494307	0.781025211	-1.093076393
mp-17679	RbNb(PO4)2	3.088600914	33.54744166	-12.58511302
mp-17685	Li3GaGeO5	3.265896685	0.476850493	-21.35834169
mp-17691	Cu3SbS3	0.99830404	0.818290873	-1.751963459
mp-17693	SrCdP2O7	3.70319723	0.590316332	-16.47518198
mp-17694	Ca5Al6O14	4.227206848	0.432339431	-16.47914064
mp-17696	Ba2VN3	1.38960374	1.069268466	-1.68936086
mp-17697	KSmF4	7.156798041	0.581102886	-20.44490997
mp-17698	K6CdTe4	1.662601948	0.283559532	-2.607726777
mp-17699	Er2Cu(B2O5)2	0.65390316	15.43185602	-25.61033417
mp-17701	Sr2NbN3	2.286899122	3.751845943	-2.816129164
mp-17704	Tm2SiO5	4.59690071	0.49444208	-12.24472401
mp-17708	Ge3Sb2O9	3.035906069	0.975398239	-2.347664502
mp-17709	Na2ZnSiO4	3.137105205	0.425505927	-7.377361344
mp-1771	NO2	2.703097239	12.92311023	-5.236518336
mp-17714	Ho4(B2O5)3	5.533394091	6.455969109	-8.041562803
mp-17715	SrTa2O6	3.228998049	1.547427982	-7.952080276
mp-17718	CsKNa2Li12(SiO4)4	4.730100434	0.536029565	-5.396906624
mp-17719	La3SiAgS7	1.968906891	1.550978246	-2.715720604
mp-17722	PrTaO4	3.55700407	2.019940653	-4.062200254
mp-17730	K2SnO3	2.12059675	0.446701013	-11.31046504
mp-17738	Sr2Cu(SeO3)3	0.455205635	19.31823251	-10.64976199
mp-17741	Sm2ReO5	0.802994332	1.152767299	-2.965729673
mp-17743	Sr3Sn2O7	2.161699545	0.471884848	-9.534196188
mp-17747	Y3CuSnS7	1.482598644	0.940432238	-1.507878192
mp-17750	Pr2SiTeO4	2.084405609	1.232201407	-2.603740859
mp-17756	RbAg2SbS4	0.609494181	0.206111973	-0.70354358
mp-1776	UN2	0.704897293	1.010920877	-1.04211461
mp-17761	CaGeO3	3.475097804	0.467630391	-22.13175643
mp-17765	Ta2ZnO6	3.068695786	5.399749034	-4.25179186
mp-17769	YSO4F	5.849100566	1.918040713	-7.090175781
mp-17770	CsPr(PO3)4	5.297294519	0.550257304	-37.52218078
mp-17771	NaMg4(AsO4)3	3.213895731	0.425953833	-21.40416844
mp-17774	K2Li3GaO4	3.418593366	0.467368598	-5.432863917
mp-17777	Sr5As3O12F	3.903404986	0.489578971	-18.0811945
mp-1778	BeO	6.850806029	0.486474686	-1.41847808
mp-17784	CaTiGeO5	2.869698936	1.533473082	-3.863226601
mp-17785	KNa2GaO3	2.505501775	0.360420997	-7.211550761
mp-17786	Ba(SmTe2)2	0.797905803	0.530245025	-0.698977058
mp-17789	K2RuO4	0.519397289	9.134555475	-10.78599362
mp-1779	YbTe	1.468802472	0.306198264	-0.543459059
mp-17792	K2Hg3(GeS4)2	1.563797413	0.426160209	-1.396181658
mp-17799	KCdC3(NO)3	4.132198302	0.927610194	-45.54039121
mp-17803	Nb2Tl4S11	1.199899577	7.485689772	-3.430656826
mp-17805	Ba2SnSe3F2	1.722194879	0.784495433	-2.886361639
mp-17807	LiUNbO6	1.749596742	12.41417518	-9.147438856
mp-17808	Nb2Zn4O9	2.533094118	0.678163437	-2.427805494
mp-17812	Sm2SiTeO4	1.784794667	3.179068048	-4.023427396
mp-17816	Na5AsO5	1.413304855	0.415136994	-45.05665356
mp-17817	Ca3(GeP2)2	0.761197646	0.723797516	-0.683886284
mp-17823	Tl3B3S10	1.871803067	0.805928929	-2.841477691
mp-17825	Sr2SiO4	4.376801431	0.42271746	-2.995152256
mp-17827	Nd3SiAgSe7	1.450502817	0.911829195	-1.284445297
mp-17829	Sr3SmRhO6	2.027601846	5.041584547	-4.667815224
mp-17830	Rb3Ge4Au	0.95140522	0.649138251	-2.684778834
mp-17832	RbBaPO4	4.995901231	0.441754484	-7.026387988
mp-17834	La2SiSeO4	2.30680425	11.9108872	-7.368758745
mp-17836	BaNd2BeO5	3.875404472	1.139095898	-2.439232579
mp-17838	Tb3KF10	6.956100479	0.810987813	-20.76351926
mp-17839	K3Na(SeO4)2	3.55169785	0.597724789	-19.07383783
mp-1784	CsF	5.260205403	0.442192409	-2.319226786
mp-17841	Mg4Nb2O9	3.425205732	1.703473408	-3.961528601
mp-17850	K3NaTh2O6	3.667495894	0.500721243	-11.75783492
mp-17853	YGaO3	2.895304848	0.399789359	-4.237397587
mp-17854	LiInGeO4	2.277796914	0.31868959	-7.519223822
mp-17862	Ag3Ge5P6	0.566500195	0.152683636	-0.734494259
mp-17864	BaNa(B3O5)3	5.500998938	0.647459853	-21.44805436
mp-17868	NaAsO3	2.836501048	0.555751206	-62.94493967
mp-17872	Ba(YTe2)2	0.806300515	0.533228073	-0.679733855
mp-17874	Sm2Cu(SeO3)4	0.51999594	14.42014552	-14.81808989
mp-17875	Ca6GaN5	0.822396049	0.381180428	-5.134113831
mp-1788	As2O5	1.403195826	0.418651974	-7.490888068
mp-17885	Ba2Ge2Te5	0.634800768	0.558964285	-1.449022798
mp-17886	K2Al2Sb3	0.999202015	0.877528717	-2.369623876
mp-17887	SnP2O7	3.321802473	0.485588031	-5.059867739
mp-17888	K2Zr3OF12	5.425106389	126.7017374	-89.87197355
mp-17889	KNa2(PO3)3	5.046800125	0.533146835	-91.37823844
mp-17891	NaYSiO4	4.282799706	0.519542144	-7.328741488
mp-17892	Ca2VN3	1.656302513	5.586567663	-1.553598701
mp-17894	Rb3Sm(PS4)2	2.186094551	2.192796242	-9.691455304
mp-17895	K3BeF5	6.216699151	0.581292303	-8.193422891
mp-17897	RbYP2O7	5.022105794	0.542345947	-15.93079989
mp-17904	Nd2TiO5	3.313802326	8.864998155	-5.916944799
mp-17906	PrF3	5.458902928	4.503097289	-13.95564169
mp-17908	Ba2TiS4	2.096895635	1.779154999	-1.414819411
mp-17911	Ba2ZnO3	2.671899387	0.360866548	-6.507857957
mp-17912	Rb3SbSe3	2.302899416	9.482192119	-13.50769167
mp-17913	Tb2SiSeO4	2.584006617	0.823924751	-6.027300639
mp-17914	CaGa4O7	2.534400264	0.369466586	-14.05080306
mp-17916	Y3CuGeSe7	1.118102157	0.48808326	-1.193206987
mp-17918	Ba2SnS3F2	2.307797465	0.968517321	-3.32527632
mp-17921	NbSeOF7	4.514695119	170.6314368	-25.35628963
mp-17922	Ca2P2O7	5.502100999	0.530327586	-17.0180934
mp-17924	ZnP2PbO7	4.254200541	1.263470606	-6.457694438
mp-17926	Zr3Ni3Sb4	0.441395858	0.517651952	-1.429599644
mp-17927	Ba(DyTe2)2	0.787293364	0.499011523	-0.675240031
mp-17928	Ba(ErTe2)2	0.785497412	0.484734341	-0.669638146
mp-17929	RbHo2Cu3S5	1.483197294	1.100808681	-1.620481225
mp-17939	Na2SiF6	6.866901563	0.582934322	-244.6480736
mp-1794	BeO	8.175401773	0.544309294	-1.008146492
mp-17941	Na2B4O7	4.618003138	0.648182459	-134.4320426
mp-17944	NaCaAlF6	7.113504729	0.599938887	-91.86822344
mp-17945	RbPSe6	1.854102062	4.20740748	-6.102491929
mp-17947	BaCu2GeS4	0.971106262	0.209141773	-1.51507404
mp-17951	Cs4Zn3F10	4.680194756	0.519617503	-48.59707903
mp-17953	MgNb2O6	3.411804125	6.723829116	-4.575234085
mp-17956	Ca2UO5	2.13790319	189.0951722	-9.247245832
mp-17959	Nd2SiTeO4	1.785896728	2.924756314	-4.110581743
mp-17960	BaSm2O4	3.14280599	0.77321252	-3.836184115
mp-17964	Na2Ge2Se5	1.40229785	0.297827602	-3.766735481
mp-17965	KGaTe2	1.248104544	0.435165999	-4.009384451
mp-17966	KInP2O7	3.844696426	0.548501149	-8.498525696
mp-17972	Zn2Hg2OF6	0.881199849	0.342855166	-5.552369245
mp-17973	Cs3GeF7	4.386896855	0.664679286	-4.960138618
mp-17975	KSrPO4	5.089004981	0.463569179	-4.641156918
mp-17978	Rb5GeP3	0.461396225	0.369187552	-5.835933981
mp-17979	BaAl2(SiO4)2	4.777298579	0.461034287	-56.1795258
mp-17980	K2MoS4	1.412801444	1.217982324	-2.463913687
mp-17984	Ag8SnSe6	0.006503521	0.030042811	-0.035466259
mp-17986	TiTl2O3	2.096501069	0.459905427	-4.920669169
mp-17989	K3PS4	2.773901259	0.813565331	-3.023749615
mp-17998	Ca(RhO2)2	0.818695301	1.118283226	-11.07882861
mp-18002	KLi3GeO4	3.914398385	0.530823879	-6.437290442
mp-18003	CsCuS4	1.761596963	13.71440079	-17.78880442
mp-18005	NaYTiO4	2.374900738	10.15837298	-10.98150077
mp-18006	Rb2Cu2SnS4	0.84699514	0.340541106	-3.416683859
mp-18008	Ba2HgS3	1.355603115	0.313808354	-1.920384936
mp-18010	Ta2Pd3Se8	0.663005368	0.653857276	-2.100801251
mp-18019	K3Sm(PO4)2	4.973805587	0.59350463	-14.29927362
mp-18037	LiNbZnO4	2.777901333	1.003713002	-4.961852619
mp-18040	KPrF4	7.131396214	0.605265807	-21.71478442
mp-18042	Tb2SrO4	3.66220328	0.884182768	-3.167894857
mp-18043	Sr6YSc(BO3)6	4.490300113	1.530771968	-10.55905171
mp-18048	LiZnAsO4	2.923495842	0.475291331	-9.944066381
mp-18049	Ge5P6O25	3.571902302	0.684122245	-7.129498512
mp-18051	La2TiO5	3.285597727	7.114730187	-4.433180089
mp-1806	RbO3	0.868002328	11.83440202	-18.13694214
mp-18062	Yb(Na5Sn6)2	0.731401181	0.581343373	-0.878125811
mp-18065	BaCaAlF7	7.002999299	0.498547791	-127.8750232
mp-18068	Ag2TeO3	1.631200011	1.071185229	-3.225437136
mp-18073	K7TaAs4	1.040794616	0.845729866	-7.977384016
mp-18074	NdF3	5.450195285	3.404092058	-13.3944298
mp-18075	Na2TiF6	4.666398584	203.7182114	-94.96532745
mp-18079	BaLaCuS3	1.106999913	0.950955826	-1.980635002
mp-18084	Tb2BaZnO5	3.050600216	0.541663967	-2.139165339
mp-18090	Ba3TaAs3O	1.079802134	0.948199957	-0.931397283
mp-18099	BaSbF5	4.75509409	0.946054424	-3.284874405
mp-18100	Na6Ge2Se7	1.587103964	0.329385835	-5.665731507
mp-18101	K2Cd3S4	1.78759744	0.276223212	-3.246817411
mp-18104	Na2Si2S5	3.531806328	1.288831162	-3.224737035
mp-18108	Dy4(B2O5)3	5.455501505	6.517627125	-8.316138215
mp-18109	RbDy(SO4)2	5.66629449	2.199752662	-24.82656897
mp-18111	Ba2LaC3O9F	3.935201488	288.6207378	-11.7115361
mp-18112	Sr2Ge2Se5	1.125204328	0.483348472	-1.676963394
mp-18115	K2Sn2Hg3S8	1.433400462	0.400471186	-1.839243099
mp-18126	Tb3CuSnSe7	1.018100321	0.572580619	-1.192750883
mp-18129	La2ZnGa2S6O	2.585897808	6.75571638	-1.14869205
mp-18130	Nd2Si2O7	4.672997345	3.492794955	-4.8247719
mp-18132	K4SnSe4	1.739705404	0.405778312	-7.031960697
mp-18136	UTl4C3O11	1.798699685	3240.773002	-2.346001134
mp-18138	K2WSe4	1.224104103	1.069793169	-1.938031217
mp-18139	Na5SiAs3	0.740897954	0.124370251	-1.882060607
mp-18147	LiGaSiO4	4.052904329	0.502560168	-10.32891727
mp-18148	K3TaS4	2.755805689	2.345408054	-3.199696534
mp-18150	K3Lu(PO4)2	4.944703012	0.492281457	-10.69540565
mp-18156	KBaPSe4	1.258893857	0.913961852	-1.852272539
mp-18157	SiP2O7	5.787602839	0.598290308	-21.53105691
mp-18163	Cd4GeSe6	0.753401585	0.149117086	-1.286120261
mp-18164	Tb3S3N	1.408093875	0.630718763	-1.708050286
mp-18165	Na3GaS3	2.753805652	0.308027798	-4.778877929
mp-18168	TlZnPO4	3.754300208	0.695386337	-9.183889814
mp-18177	Ba3NbAs3O	1.042005522	1.168684597	-0.908065687
mp-1818	SiF4	7.717298125	0.69564062	-8.146568741
mp-18182	CsNa3TiO4	3.48190065	0.628829397	-17.17598156
mp-18183	YSnF7	4.896797371	0.910077916	-106.3870283
mp-1819	SbO2	2.0219963	1.106162276	-2.924236207
mp-18190	CaCu3(SnO3)4	0.528104932	5.809946176	-5.624243082
mp-18194	TbLi(PO3)4	5.943496857	0.545468254	-38.30813415
mp-18195	Lu2SiO5	4.571702968	0.481357796	-12.11885029
mp-18196	Ba(TmTe2)2	0.784395351	0.476426552	-0.667846585
mp-18197	Na2BeGeO4	3.701700603	0.435130842	-10.35453878
mp-18199	Sr3TaAs3O	1.287805953	0.703238905	-1.104593982
mp-1820	YbS	2.223401358	0.370732363	-0.758022159
mp-18203	KGe2(PO4)3	3.622597111	0.569864551	-13.49733328
mp-1821	WSe2	1.491904937	0.674784031	-1.280959773
mp-18216	BaCa2(SiO3)3	4.572002293	0.454427004	-20.83732147
mp-18217	K3AlSe3	2.35970318	0.293209921	-4.261710365
mp-18219	Dy2SiSeO4	2.574101673	0.683620137	-5.410678906
mp-18220	LiAlSiO4	5.058106455	0.497362557	-7.298881813
mp-18229	CaTa2O6	3.4758053	2.057827701	-6.382907672
mp-18243	K2Si3SnO9	3.835104413	0.506602098	-3.41872744
mp-18244	K6MnS4	1.303493315	0.336292884	-13.86750431
mp-18246	K6MnTe4	1.422706388	0.254480841	-3.497460426
mp-18247	Sr3ScRhO6	2.266096019	7.595374985	-3.526433537
mp-18253	SrGa4O7	2.430602441	0.368251492	-25.21703023
mp-18255	RbSm(PO3)4	5.295104002	0.536486152	-16.97486804
mp-18256	Mg2B2O5	5.153700046	0.495151415	-23.3072912
mp-18258	Tb2BaO4	3.202603006	0.746609167	-3.167945358
mp-18259	Ho2Cu(B2O5)2	0.656406607	15.89422414	-24.05978957
mp-18262	HoAgS2	1.780005464	0.509670254	-1.950292098
mp-18267	La2Cu(SeO3)4	0.429001072	11.55391392	-12.35331702
mp-18271	Na5Ti2Si2PO13	2.527298093	157.6127724	-173.6753317
mp-18274	Ba4LiNb3O12	2.579802458	0.916810603	-6.154399611
mp-18280	SiO2	5.661097115	0.639690498	-21.84316089
mp-18288	Ti(SnO2)2	1.083897448	2.160214724	-1.101493651
mp-18291	BaSbTe3	0.375993296	0.446263836	-0.827605311
mp-18293	SiP2O7	5.456004915	0.510688509	-4.214239242
mp-18296	Ba5Dy8Zn4O21	3.37010268	2.035013817	-2.440424356
mp-18297	Ba3(GaN2)2	1.494204299	0.335862597	-3.362499743
mp-18300	Ca3AlSb3	0.293801312	0.524923332	-0.52685893
mp-18303	Nd3CuSnSe7	1.200294142	0.768298305	-1.268526361
mp-18305	Rb3AsSe4	1.195001528	1.034127782	-7.902704602
mp-18308	CaZn2(PO4)2	3.785906231	0.541765297	-10.06541115
mp-18309	Ba2CdS3	2.086800211	0.33011562	-1.65094676
mp-18313	SrSiO3	4.376597346	0.473090105	-13.80684836
mp-18315	Cs6Si2O7	3.165595524	0.409077764	-5.686733636
mp-18317	Na5SnP3	0.9406023	0.150196088	-1.950493826
mp-18318	Tm2Si2O7	4.594995913	0.47132666	-48.07909077
mp-18332	Lu2ZnS4	2.385499572	0.855051528	-0.861729829
mp-18334	NaHoGeO4	3.607195467	0.429154286	-9.293495669
mp-18335	Ba2Ge2Se5	1.291601941	0.801078362	-2.352110642
mp-18337	Be3N2	3.312904351	0.378045148	-1.165911295
mp-18341	ErPtF7	2.28390587	4.953218197	-7.878021745
mp-18343	BaMgP2O7	5.322805191	0.51008382	-36.21556769
mp-18344	Ta2Tl4S11	1.500299649	5.658426591	-3.842816666
mp-18347	KAlTe2	1.893993951	0.354268877	-4.475131332
mp-18348	KGaP2O7	4.38650229	0.514881237	-5.478267755
mp-18351	Sr3(GeP2)2	0.934806275	1.046755961	-0.81741206
mp-18352	HfTe3O8	3.843499125	1.134706451	-19.83888154
mp-18361	K7NbAs4	1.129394881	3.293462449	-7.94526265
mp-18365	RbCuSe4	1.032794469	3.672297223	-4.564960588
mp-18373	ZnSe2O5	3.041293923	2.035229971	-2.21884685
mp-18378	K3AlTe3	2.119794014	0.535114179	-3.107620257
mp-18383	K3NbS4	2.343702886	2.333778138	-3.204807834
mp-18385	Lu2Si2O7	5.19919748	0.452065	-8.390772977
mp-18388	Ga7Te10	0.87579839	1.349649532	-3.48941905
mp-18391	Sm2Si2O7	4.768196371	3.148037943	-6.642010885
mp-1840	TiO2	2.298395932	2.488972916	-1.782096801
mp-18407	BaSiO3	2.124896149	0.336346214	-2.188852799
mp-18411	Na3GeSe3	1.888102686	1.066092261	-1.542252514
mp-18414	BaLa2BeO5	3.886901282	2.554620083	-2.591968541
mp-18420	Er3CrS6	0.232602909	0.494117362	-1.2447923
mp-18421	Ba2Ga2S5	2.773506694	0.608091317	-4.45214155
mp-18422	RbLiZn2O3	1.852006786	0.296053711	-4.235089827
mp-18429	KAg(NO3)2	2.422901619	2.743228817	-40.40910363
mp-18433	NdTaO4	3.589195137	2.070769794	-3.851013716
mp-18439	Ba3AlSb3	0.471097083	0.639318214	-0.886507607
mp-18440	Rb7NbAs4	0.767905253	1.171539413	-2.869501104
mp-18445	Ba2MnS3	1.10950336	2.521249923	-2.644548699
mp-18447	K3Na2SnAs3	0.577303114	0.156813923	-2.813317588
mp-18449	K2ZrO3	3.664094471	0.53941106	-6.534503432
mp-18451	KEr3F10	7.061204449	0.718303939	-18.22937953
mp-18453	RbAlPdF6	0.524594664	20.15393243	-13.73070787
mp-18458	Sr5(SnP3)2	0.364401247	0.256950157	-1.457870995
mp-18460	K2Si6GeO15	4.373100683	0.529106815	-17.95911961
mp-18463	RbZnPO4	3.702802664	0.493232075	-49.85952633
mp-18464	Rb4GeO4	2.486304143	0.396875465	-39.46622444
mp-18466	Nd2SiSeO4	2.601299451	1.267199649	-8.668518639
mp-18469	SrMgP2O7	5.366003263	0.486685004	-16.42669536
mp-18471	Sr2UO5	2.173604526	190.152695	-10.87815891
mp-18474	Ag8GeSe6	0.00059865	0.02585455	-0.02907876
mp-18480	Na3Ca2TaO6	3.95499777	1.648813413	-10.22924931
mp-18481	K6MnSe4	1.235505673	0.26019973	-7.674648938
mp-18483	Rb6Si2O7	3.137404531	0.428752509	-8.973833232
mp-18495	SrLi(B3O5)3	5.648198919	0.627294805	-15.45830157
mp-18498	Sr3YRhO6	2.146093817	6.21575774	-5.753310472
mp-18500	K3Sn4Au	0.530798859	0.515234567	-3.097873552
mp-18501	Ba(AgTe)2	0.673304877	0.20371591	-0.83280789
mp-18502	BaSi3SnO9	3.723197597	0.54635776	-4.528329205
mp-18506	SmZrF7	6.050804949	13.527763	-119.3237654
mp-18509	KBe3ZnF9	6.246101051	0.710004659	-51.96221703
mp-18510	Sr2SiO4	4.469796336	0.414314002	-8.129348562
mp-18511	NdF3	7.669202004	7.596603011	-13.45809193
mp-18513	Ba2MnSe3	1.067897154	3.110996442	-1.648571468
mp-18515	NaGdSiO4	3.24819568	122.0586652	-6.929326241
mp-18529	Tm2S3	2.273796841	0.591789908	-1.583013916
mp-1853	Sr3P14	1.82290421	1.271148957	-2.409414771
mp-18531	K2Cd3Te4	1.437999186	0.197684193	-1.782504715
mp-18540	CsEr2Cu3S5	1.535796899	1.240019238	-2.115826598
mp-18542	Nd2SiTeO4	2.048799514	1.270191744	-2.719406875
mp-18547	NaGdGeO4	3.257597213	2.664840567	-4.892015826
mp-18549	Ba6Mg7F26	6.816301994	0.50357463	-25.42144878
mp-18555	KEr(SO4)2	5.870706405	0.756425264	-30.74498748
mp-18556	Rb2Cd3S4	1.783801452	0.271177532	-3.275124738
mp-18562	Na2Si2Se5	2.43550049	0.296722277	-2.467802011
mp-18566	LaSnF7	5.203102314	1.158799905	-123.6828928
mp-18568	Na2Ge2S5	2.514603983	0.446679837	-3.280851074
mp-18572	KEr(PO3)4	5.295199242	0.530686315	-7.987660706
mp-18575	Nb2Zn3O8	2.967795975	6.713650743	-3.481284702
mp-18576	Tm2Cu(B2O5)2	0.652501774	14.72681169	-27.24921216
mp-18577	KAg3S2	1.334500687	0.284797786	-1.719132635
mp-18578	TlZnAsO4	3.151500027	1.53541767	-8.774876341
mp-1858	HfO2	4.206498985	1.345036377	-3.661970696
mp-18582	Rb2Ti(Si2O5)3	3.487002785	123.7396124	-25.83212658
mp-18584	Ho2SiSeO4	2.565802201	0.549711998	-4.969600676
mp-18585	RbAgSe4	1.164796892	1.388725407	-4.41607099
mp-18591	KZnPO4	3.953895709	0.502028901	-26.05443483
mp-18594	K3AsSe3	2.113100014	8.920614809	-8.757104738
mp-18596	Ca2ZnGe2O7	3.048804265	0.411386255	-3.922193575
mp-18609	K2Se5	0.937595442	1.171447931	-2.762552379
mp-18610	Sm2SiSeO4	2.607802972	1.142833481	-10.06014965
mp-18612	Rb2MoS4	1.574994898	1.385188801	-2.906772063
mp-18619	Na2Ge2Se5	1.560096665	0.30789903	-1.764500075
mp-18620	Mg(PO3)2	5.53159814	0.533252283	-7.567994868
mp-18625	KPSe6	1.885803324	3.112117828	-5.550173695
mp-18629	NaTmGeO4	3.61530446	0.424704407	-9.282758976
mp-1863	SiAs	1.473006631	0.519290516	-1.37235013
mp-18634	CdSO3	3.040001382	0.742163723	-14.19142
mp-18639	La2Si2O7	4.553593792	184.2952482	-17.03191329
mp-18640	LiTi2(PO4)3	2.440697864	14.23764346	-2.580460201
mp-18642	Ca(YS2)2	1.533701623	0.593956396	-1.192237471
mp-18651	Sr3DyRhO6	2.146801313	6.204960008	-5.524280771
mp-18652	Sr3HoRhO6	2.17289703	6.545705002	-5.616643922
mp-18656	GdGaO3	3.392701734	138.9035217	-5.412719505
mp-18658	RbLaSiS4	2.793996866	12.50316192	-5.693780658
mp-18660	Sr(ScTe2)2	0.448606874	0.718772468	-0.582105266
mp-18661	KY(PO3)4	5.329104627	0.556294615	-8.177366905
mp-18662	Ho2Si2O7	5.028500469	0.458725669	-11.44319805
mp-18664	K4Ta2S11	1.701296536	5.474658189	-42.47616625
mp-18670	Ca5(SnAs3)2	0.242399007	0.170452988	-0.796304143
mp-18673	CsZnPO4	3.880601847	0.438949917	-8.938079775
mp-18677	PrSc3(BO3)4	4.37579461	15.90592116	-3.930707669
mp-18684	KPF6	7.221003301	0.657110978	-71.49062341
mp-18685	SrCu2GeS4	1.049597498	0.211031824	-1.455064525
mp-18687	NbF5	4.567294724	43.65202218	-72.71166749
mp-18690	SmF3	5.440698512	2.157991197	-11.76810097
mp-18698	CsPr(CO3)2	4.56200211	2.238821081	-37.70483273
mp-18702	AgPO3	2.024594988	0.53069543	-18.21926418
mp-18704	CsLiBeF4	6.873500323	0.564452728	-32.16786999
mp-18705	TbSr3RhO6	2.121004921	5.974170549	-5.328138768
mp-18710	RbSm2Ag3Se5	1.049597498	0.211809156	-0.759409436
mp-18721	Mn2P2O7	1.879000478	4.265104277	-2.801489566
mp-18725	YCrO3	0.891295273	4.380220326	-3.461051417
mp-18727	LiCr(SiO3)2	1.566994751	3.16010601	-14.06606505
mp-1873	ZnF2	3.479995853	0.442961573	-3.031876036
mp-18732	TiNiO3	0.173703869	0.080476499	-0.081036903
mp-18733	AlTl(MoO4)2	3.695700493	4.919535988	-4.965028778
mp-18734	HoVO4	2.788894732	1.258300551	-4.378249528
mp-18740	V2Cd2O7	2.364206664	1.836819064	-3.132777496
mp-18742	Sr2CaWO6	2.759397592	1.407511631	-3.198607741
mp-18743	CaMnP2O7	2.539896964	63.18350104	-6.24950535
mp-18748	Co3O4	0.155703538	0.027667458	-0.027714294
mp-18749	NiSO4	0.366197198	2.910098741	-2.056996443
mp-1875	TeF6	4.368801284	1.626708264	-49.31119385
mp-18757	Sr2CdWO6	3.046504903	3.230275966	-12.50411805
mp-18765	Na2NiO2	0.888995911	5.154834147	-12.6349992
mp-18767	LiMnO2	0.366700609	2.181057186	-3.654536659
mp-18772	Na4Mo(NO)2	2.222802708	0.950797839	-13.66491677
mp-18773	WO3	0.814205422	4.430153692	-6.254176779
mp-18778	Zr(WO4)2	3.521003409	2.674341303	-9.268454554
mp-18779	Na2CrO4	2.662103289	5.294196855	-4.593167207
mp-18780	K2WO4	4.522395941	0.64413415	-4.597161176
mp-18781	CrCdO4	2.113997989	3.217708509	-1.75967551
mp-18784	DyVO4	2.795996903	1.249966822	-4.404936068
mp-18786	Ca2CoSi2O7	0.88779861	14.12236189	-17.68046982
mp-18789	TlCo(CO)4	3.033402621	2.551192719	-9.856893715
mp-18794	Sm2TiMnO6	0.697999207	2.037476277	-2.109541409
mp-1880	SbF3	4.438095073	1.751311427	-1.833631703
mp-18800	Cr2SiO4	0.414497405	2.122688957	-3.564272434
mp-18803	Na2WO4	5.216299835	0.552608465	-8.069228941
mp-18807	V2Zn2O7	2.168597631	2.679092718	-2.321328204
mp-18809	Li2VGeO5	0.404306741	1.982845084	-11.66721465
mp-18812	NdVO4	2.837793589	1.191536286	-4.659369781
mp-18814	MnCO3	2.232204241	2.752727435	-4.550946736
mp-18815	KVO3	2.881195746	9.420725378	-8.164793803
mp-18819	Ni2P2O7	0.507696394	4.624507897	-3.850080641
mp-18822	Mn2PO4F	1.812904027	5.604947759	-6.42220344
mp-18827	AlVO4	2.917795057	33.48965542	-8.32653755
mp-1883	SnTe	0.042803507	0.053437201	-0.038388725
mp-18832	K2VO2F3	2.842405918	15.61114753	-23.07559831
mp-18834	SrMoO4	3.560201407	3.050674762	-4.549145122
mp-18837	KSc(MoO4)2	3.457696124	1.914692487	-4.010403732
mp-18838	K2MnSO4F3	0.802001117	56.89297259	-32.3756077
mp-18843	Ca3FeRhO6	0.497600971	7.494171733	-3.336434514
mp-18844	CaMn2O4	0.716502948	2.084100643	-5.368330661
mp-18848	Sr2MgWO6	2.774105345	1.227625561	-2.135611413
mp-18851	NaCr(WO4)2	0.739306088	6.813392741	-32.14073155
mp-18852	Na2MoO4	5.570904984	0.61453257	-9.032382279
mp-18853	TlV2AgO6	2.060799734	11.22298249	-9.277410796
mp-18860	Li2VSiO5	0.671195994	4.257043732	-15.34595369
mp-18867	Ba3W2O9	3.348605686	4.804437402	-4.762276159
mp-18875	MgWO4	3.204494198	2.923889577	-3.990017948
mp-18876	K3CrO8	1.429101063	8.317738102	-23.55352072
mp-1888	RbGe	1.014998224	0.958773835	-2.08679946
mp-18880	ErVO4	2.509801173	3.267329976	-3.793993609
mp-18888	Sr2CdWO6	2.95530595	2.398160996	-1.188085904
mp-18892	KBaVO4	3.800899703	18.26266698	-4.478685527
mp-18897	NaVTeO5	2.867494814	5.793020943	-3.847860678
mp-18899	Nd2MnNiO6	0.346700242	1.150520355	-1.102729209
mp-18901	VAgHgO4	1.263805512	1.909534225	-4.839438909
mp-18903	Sr2CdWO6	2.999401997	2.292610987	-0.729904555
mp-18906	CrPO4	0.528104932	1.958643405	-2.618852961
mp-18909	BaNi2(PO4)2	0.12929489	0.195989529	-0.196335813
mp-18914	K2MoO4	4.104905284	15.25325001	-4.589721726
mp-18918	ZnWO4	2.801099037	1.617044673	-2.656163491
mp-18921	NaCoO2	1.026399794	1.310519229	-5.525665555
mp-18928	Mn2SiO4	1.017596911	0.944626045	-3.416333518
mp-18929	BaV2O6	2.646606406	5.839240951	-6.784245281
mp-18932	LiPr(WO4)2	3.390198287	8.95951869	-6.344016516
mp-18933	Li2WO4	3.939704972	18.93151505	-14.72259917
mp-18935	K2V(PO4)2	1.096101753	15.65695631	-48.94957423
mp-18938	Tl2MoO4	3.333598608	2.977086746	-2.282976381
mp-18939	LiCo(CO)4	3.941405684	4.093159326	-15.08730195
mp-18942	VP2O7	1.200294142	25.70957782	-29.60714203
mp-18944	Na5Y(WO4)4	4.466803083	6.79815486	-17.14548961
mp-18953	NaV(OF)2	2.202094845	37.82192114	-12.04029862
mp-18957	NaMnO2	0.311597557	3.865099909	-3.291460628
mp-18958	UMoO6	2.128297572	12.33747696	-10.31171166
mp-18960	ErVO4	2.785302829	1.269230569	-4.336414635
mp-18961	ScCrO3	1.07539389	4.902748741	-3.660556049
mp-18962	Sr2CaMoO6	1.955899849	0.951644117	-2.486378958
mp-18964	K3NaCr2O8	2.830201613	11.08984441	-12.0710776
mp-18975	Na2SrV4O12	2.873005119	40.89350352	-5.18694846
mp-18977	Ba2CaWO6	2.726893594	0.896577308	-2.630614038
mp-18981	Sr2CaWO6	2.729805212	0.908053723	-2.485732385
mp-18984	Na2ZrNi(P2O7)2	0.510199842	9.772674711	-10.06825812
mp-18986	Ba2MgWO6	2.784894658	1.242576441	-2.315989068
mp-18987	LiMoP2O7	1.54220518	3.888046824	-17.82017248
mp-18988	Li2MnO3	1.376705544	7.345772727	-4.628311664
mp-18993	LuVO4	2.764799051	1.290683627	-4.206657926
mp-18996	TlV3O8	1.759202361	5.395627366	-2.248903354
mp-18997	LiMnPO4	2.134597007	9.638964473	-8.509310977
mp-18998	Sr4Mn3O10	0.739496568	5.247963466	-10.44341533
mp-19000	VPO5	1.421699567	3.764240629	-3.611030224
mp-19001	SrMnO3	0.377000118	0.686210431	-4.728732812
mp-19014	Sr2CdWO6	3.051198867	1.150293633	-4.597358691
mp-19015	VCrMoO7	0.752000199	1.815611453	-3.9138306
mp-19017	LiFePO4	0.09310375	0.046418599	-0.046483729
mp-19022	Na4FeO4	0.349503014	4.924339986	-7.23198853
mp-19023	YbCrO4	2.130406454	1.40645193	-5.160980764
mp-19026	Na4FeO3	0.378605589	0.465496599	-13.50858026
mp-19027	Na5CoSO2	0.569098882	8.567330241	-88.86127925
mp-19028	Na3Fe(PO4)2	1.078305508	22.89070082	-11.65140009
mp-19033	WO3	1.530504285	1.392173307	-6.337119122
mp-19034	Mg3V2O8	3.145799243	9.322320137	-4.216091756
mp-19037	K2W2O7	2.384900921	31.45288739	-50.10225513
mp-19038	SrV2O6	2.585203918	29.50769677	-8.133683526
mp-19039	CdMoO4	2.263701418	1.104622933	-4.133764494
mp-19042	Ca3Mn2O7	0.475804652	19.71771546	-7.679987431
mp-19044	Na2FeO4	0.375394646	3.816355863	-6.682284947
mp-19046	KMnO4	1.937504954	9.464804302	-12.11742986
mp-19047	MgMoO4	3.525602133	5.752329656	-15.6742165
mp-19048	BaWO4	4.606805653	4.457744019	-5.712915693
mp-19049	BaTeMo2O9	2.69810395	11.26854209	-14.5187038
mp-19050	Ca2MnO4	0.646406424	7.372255343	-3.299799083
mp-19054	BaMnCO3F2	2.278395565	10.29367655	-23.55323771
mp-19057	CaNiP2O7	0.900193395	20.03035995	-16.96629515
mp-19065	Ho6WO12	2.939904307	7.469100215	-3.993306958
mp-19067	Mg3V6(FeO6)4	0.780803448	38.60025537	-33.04019087
mp-19068	TmVO4	2.775901296	1.277887362	-4.286652194
mp-19075	K2SrV4O12	2.83880041	18.2645213	-13.96367271
mp-19077	CrAsO4	0.709496017	4.02942252	-4.04539313
mp-19078	Ba2SrWO6	2.922597866	0.898850355	-5.194521105
mp-19080	Na2Mn3O7	0.837294281	26.57525482	-26.25156467
mp-19081	MnMoO4	0.915703884	2.85762334	-3.187025254
mp-19084	BaMg2V2O8	3.397994348	7.717209847	-11.90333733
mp-19090	MnTeMoO6	1.071801987	3.700759215	-16.29859069
mp-19093	Ba2UNiO6	0.968493969	402.5660208	-2.444936637
mp-19100	Sr2CaMoO6	1.897898784	1.641721492	-2.8238592
mp-19105	Na3MoNO3	3.563902156	1.9543157	-12.5327891
mp-19107	LiMnVO4	0.664896559	1.65766253	-6.564513199
mp-19108	Ca2MnWO6	0.371299333	1.076342223	-1.285233597
mp-19114	Ca2NiWO6	0.489995389	1.136888758	-1.414399119
mp-19116	Sr2CaMoO6	2.283103134	1.282828329	-12.42999487
mp-19117	Li4MoO5	0.137403883	0.076849892	-0.077848515
mp-19121	TbVO4	2.801602448	1.23877095	-4.436814736
mp-19122	BaSr2Mn2(Si2O7)2	1.049801584	9.371796383	-89.36325216
mp-19123	Rb2LiVO4	3.784504844	12.81823973	-9.932518388
mp-19125	Na4W(NO)2	2.012703613	0.684067637	-13.03354583
mp-19133	YVO4	2.793398216	1.256201921	-4.491258313
mp-19134	CaCrP2O7	0.894696696	24.91690157	-18.7516682
mp-19135	Ni(PO3)2	0.968793294	21.54056684	-28.47719337
mp-19138	BaNiO3	1.166606449	2.29867861	-4.8572434
mp-19139	Mg2Mo3O8	1.683405051	9.472192563	-20.05593716
mp-19144	Rb2W2O7	2.495896156	18.92738667	-42.93782468
mp-19145	Ca4Al6WO16	3.969501438	0.578351043	-4.663065572
mp-19146	CrPbO4	1.839503155	1.501742271	-1.703485897
mp-19147	NiCO3	0.565996784	3.409840922	-2.582084165
mp-19155	CrHgO4	1.794305046	4.973135949	-3.612811859
mp-19158	Mn3WO6	0.560404845	2.7597509	-3.99155528
mp-19163	SrWO4	4.315194858	3.676400877	-4.593566614
mp-19165	BaFe(Si2O5)2	0.919799197	227.0572004	-54.15172417
mp-19166	Sr3NiPtO6	0.638705602	7.876462289	-15.52336338
mp-19167	Rb2NiO2	0.817198674	18.03950581	-19.69079121
mp-19169	PrVO4	2.848297183	1.178555248	-4.661434755
mp-19172	KV3O8	1.907803728	8.904273601	-10.12767096
mp-19175	MnSe2O5	1.319493609	5.334705739	-3.011633386
mp-19179	Ba2V(SiO4)2	0.9406023	28.76590734	-16.90195145
mp-19182	Ba2CaWO6	2.825004238	0.94350644	-3.304345223
mp-19183	Li2NiO2	0.622201898	1.819439948	-6.270622683
mp-19185	Mn3(BO3)2	1.032794469	2.301164127	-1.875414037
mp-19188	Ba3Mn2O8	0.91729575	2.850738659	-7.305212041
mp-19194	BaMnP2O7	2.052799587	114.8650825	-15.29225641
mp-19197	Ba3CrO5	0.302005544	0.934669401	-4.87404241
mp-19201	CaMnO3	0.440402642	1.776869394	-4.127228854
mp-19209	LiAl(MoO4)2	3.47520665	8.14563766	-10.02140081
mp-19211	SrNi3(P2O7)2	0.837294281	13.22055314	-82.42836518
mp-19215	CaCrO4	2.190598035	1.554734887	-5.578513619
mp-19216	Zn2Mo3O8	1.62469649	9.746859208	-12.01492484
mp-19219	Li3VO4	3.844206621	21.76168931	-5.729410785
mp-1922	RuSe2	0.312196207	0.340200473	-1.795605737
mp-19220	CaSi2NiO6	1.257995882	5.08824925	-26.14630341
mp-19224	Ca3MnZnO6	1.584600516	4.924058281	-3.357233347
mp-19228	K2MnV4O12	0.770395094	4.62340308	-9.911703655
mp-19230	K3NaCr2O8	2.859603513	10.02671601	-6.453826479
mp-19231	Mn(SbO2)2	0.510798492	0.93627637	-20.85358902
mp-19234	Ba2WO3F4	3.632202729	11.09212081	-26.40562641
mp-19241	BaNiO3	1.16849764	2.318845183	-4.876428272
mp-19247	ScVO4	2.483705456	1.172384205	-3.781701705
mp-19251	RbLiCrO4	2.788799492	16.35768785	-10.14639774
mp-19252	K2NiO2	0.606705015	15.25154699	-30.05165903
mp-19259	Sr4Al6WO16	3.620896399	0.584133792	-2.170584375
mp-19260	Li2WO4	3.539003739	10.8073956	-3.866499454
mp-19261	Na3MnPCO7	2.209605187	0.569159284	-19.09032143
mp-19269	NdCrO3	0.696597821	2.606124763	-3.030675233
mp-19276	BaMoO4	3.868601626	4.483125836	-5.669168687
mp-19278	BaCoP2O7	0.509397106	359.750687	-128.7482841
mp-19283	WO3	1.346106342	1.38379155	-5.400601899
mp-19296	SrVSi2O7	1.169599701	24.3959982	-168.2416088
mp-19299	CrBO3	0.769197793	4.499285377	-8.703643471
mp-19300	La2MoO6	2.666497927	9.121586488	-6.006689234
mp-19302	NaCaVO4	3.507805888	3.306059155	-4.775752214
mp-19308	Li2NiO2	0.91710527	2.222793946	-4.243236474
mp-19318	Ag2MoO4	2.490494696	0.793110947	-4.615964244
mp-19323	SmVO4	2.821793295	1.211940009	-4.586230774
mp-19324	Ca2MgWO6	3.285203162	2.124249011	-13.60411198
mp-19326	MnO2	0.417504263	2.448103477	-3.163137969
mp-1933	Cu3N	0.190003488	0.131893936	-0.222679593
mp-19330	CaMoO4	3.264400059	3.19027632	-4.057672032
mp-19334	Na4WO5	3.35279624	5.929151136	-38.25399379
mp-19341	Tl2WO4	3.333993173	1.149734012	-2.52336469
mp-19342	WO3	1.276499623	1.053614183	-3.454925091
mp-19351	MnSi2O5	1.981396916	4.166395475	-6.692117846
mp-19352	KAl(MoO4)2	3.710802811	7.032730061	-5.164054207
mp-19358	SmMn2O5	0.47840334	58.01610196	-3.0573629
mp-19361	Cr2(SO4)3	0.88230191	7.151051208	-19.70810648
mp-19363	HgMoO4	2.183999274	1.084878654	-2.611434376
mp-19365	Ba3V2O8	3.56909953	2.568962101	-3.736066016
mp-19367	NaCr(SiO3)2	1.460394155	3.321064002	-10.00617029
mp-19368	Sr2V2O7	3.213800491	24.21014577	-39.28779506
mp-19373	LiVO3	2.866297513	6.556376681	-6.984675727
mp-1938	Al2O3	5.313199573	0.366380566	-4.582262166
mp-19380	CrHgO4	1.350106416	1.984522969	-1.765442384
mp-19384	Ni(AsO3)2	0.736802641	3.118923072	-11.22815797
mp-19386	Sr3V2O8	3.492894049	2.650208111	-3.129373357
mp-19387	CdWO4	2.870896237	1.759310302	-2.728774348
mp-19388	BaNi2(AsO4)2	0.805701865	3.457550023	-15.96312751
mp-19390	WO3	0.568200906	0.258564637	-2.017322659
mp-19393	NdMn2O5	0.525696725	51.6879696	-2.934344162
mp-19395	MnO2	0.585697826	2.821688965	-6.513656577
mp-19399	Cr2O3	0.591602697	4.721544228	-9.312159777
mp-19400	Sr2NiWO6	0.583697789	0.758837337	-0.846937363
mp-19401	CrPO4	1.149993899	2.753673252	-7.684842372
mp-19403	Ba2CaMoO6	1.989301823	0.958408551	-2.613907345
mp-19407	MnWO4	0.770993745	2.852128421	-1.627117274
mp-19412	VAg3O4	0.607902315	0.7128504	-1.958664018
mp-19413	AlWO4	1.088400932	3.431498436	-14.99046518
mp-19418	VCrO4	0.435599833	2.653926793	-3.097242721
mp-19420	Sr2MgWO6	2.943006404	1.433859105	-2.562910977
mp-19422	Na3VS3O	1.893694626	8.046473562	-5.145848584
mp-19426	CaWO4	3.998304687	3.750529143	-4.627142459
mp-19428	TbK2RbV2O8	3.240698944	1.978080898	-3.853118519
mp-1943	GaSe	1.234798177	0.176964044	-1.416246021
mp-19430	Li3Fe2(PO4)3	0.856505518	58.55307149	-4.686995185
mp-19431	LiYMo3O8	1.277003033	3.418502664	-3.454141134
mp-19432	KNaV2O6	3.100601134	21.89542633	-29.08759289
mp-19433	LiScMo3O8	1.212294362	3.068926063	-3.553016174
mp-19438	LiMnO4	1.401005309	1.912676632	-4.626281513
mp-19440	LiVO3	2.708593938	15.56029711	-7.518033606
mp-19441	CaCr(Si2O5)2	1.646696894	0.682062303	-535.9988571
mp-19443	WO3	0.548499864	2.569630918	-11.4393362
mp-19447	Cs2NaVO4	3.777497913	4.171224201	-10.16424409
mp-19449	NaVCdO4	2.937305619	3.653467179	-1.922706605
mp-19450	ScTl(MoO4)2	3.539806475	2.678157793	-3.69978371
mp-19453	Te2MoO7	2.68189957	6.448128998	-5.480995177
mp-19459	K2MgV2O7	3.476798516	47.96323112	-8.441557837
mp-19460	Ba5Nd8Mn4O21	0.575003752	1.378855347	-12.76074902
mp-19461	Na5Nd(WO4)4	4.579294944	10.2451998	-16.43829298
mp-19462	KP2WO8	0.900696806	24.7045878	-40.6792308
mp-19463	TbNa5(WO4)4	4.474503905	6.142152031	-16.82670113
mp-19464	Na5Lu(MoO4)4	3.605603601	4.652171541	-17.22983661
mp-19465	HoCo(BO2)5	0.413300104	118.4527273	-322.1320694
mp-19466	FeSb2C6(OF2)6	3.949895636	7621.599447	-27.28231177
mp-19469	TbNa5(MoO4)4	3.718694113	5.588276957	-16.64579462
mp-19471	Ba5Sm8Mn4O21	0.546894393	1.519864826	-12.42687561
mp-19472	Rb2MnV2O7	1.25550604	7.889341573	-11.63641294
mp-19474	Ba2V2O7	3.31789764	24.41638597	-33.60898111
mp-19477	Mn2Al4Si5O18	2.344396776	3.245233958	-45.05355231
mp-19478	VAg2(PO4)2	0.739999978	30.56272898	-109.8757618
mp-19479	Na5La(MoO4)4	3.862506276	7.995825488	-13.81664962
mp-19482	Na2V(PO4)2	1.015596874	46.22106798	-130.3547365
mp-19483	TmFeGe2O7	0.696597821	60.40528259	-4.962853815
mp-19484	BaCaV2O7	3.071498559	22.01799988	-6.016963568
mp-19487	Ba2Mn(PO4)2	2.396193646	34.6864003	-23.83065618
mp-19488	Rb2MnSO4F3	0.867199592	47.71955906	-50.581096
mp-19489	SmCo(BO2)5	0.456797501	475.2053093	-257.4088619
mp-19490	PrTl(MoO4)2	3.290604622	1.947428512	-5.427096442
mp-19491	Ba2Ni(PO4)2	0.936003576	15.56240079	-87.99297963
mp-19492	LiMn(PO3)3	2.782595296	37.5989837	-43.64429112
mp-19495	NdCo(BO2)5	0.474103941	520.4980759	-287.5447756
mp-19496	KV2SbO8	2.682702306	8.833002174	-11.67421909
mp-19497	Na5Y(MoO4)4	3.713197413	5.945717598	-16.91480063
mp-1950	SrS2	1.287901192	0.623684694	-0.741694021
mp-19503	MnTe2O5	0.887594524	0.688017793	-13.37689198
mp-19507	BaMn2V2O8	0.698897183	1.709315636	-7.608672073
mp-19508	SrCr(Si2O5)2	1.529905635	0.663610709	-231.8907864
mp-19510	V2Cd(PO5)2	0.655005221	88.31765817	-134.9752792
mp-19512	BaV2(PO5)2	0.720598262	43.12293137	-79.12359652
mp-19514	Sr2CrO4	0.778898652	13.43312854	-27.0860661
mp-19516	Al2(WO4)3	4.308596098	9.947418655	-4.414741642
mp-19518	BaCr(Si2O5)2	1.471605245	0.678309148	-102.4216313
mp-19520	NdNi(BO2)5	0.772898541	40.4180175	-152.158879
mp-19521	Al2(MoO4)3	3.537996918	10.60820087	-4.584219932
mp-19522	P2W2O11	2.390601706	3.660521878	-12.06437788
mp-19528	MnSiO3	1.537796936	2.455472754	-48.05505107
mp-19530	Rb2TeMo2(PO7)2	2.695505262	23.14566077	-13.09374344
mp-19531	Li6Ca12W4N16O3	2.611394875	1.415236761	-12.53157564
mp-19534	Tb2(MoO4)3	3.384293416	2.155517189	-47.23697008
mp-19535	Ca3Fe2(SiO4)3	0.721305758	6.008757847	-5.668437095
mp-19536	La4Mo2O11	0.979705059	12.26665382	-5.502459368
mp-19542	Na3Cr2(AsO4)3	1.115993275	0.606892791	-5.824283168
mp-19546	Zr2Mo(PO6)2	3.033606707	9.204833183	-13.06135183
mp-19548	CaMn2Be3(SiO4)3	2.48770553	17.09209742	-21.56762809
mp-19553	Mn3Al2(SiO4)3	2.057003746	3.326526787	-17.54087164
mp-19559	Y2(WO4)3	4.388203001	2.413090143	-11.81796136
mp-19561	Mn3Cr2(SiO4)3	1.38470569	1.791061301	-3.035196277
mp-19566	Na3Sc2V3O12	3.022504462	2.444285145	-4.833298238
mp-19567	Li6Ca12Mo4N16O3	2.308300876	1.332987352	-13.25995591
mp-19569	AgMoPO6	1.873803104	9.193603159	-6.430923532
mp-1958	SrTe	1.773597183	0.389613967	-0.670467441
mp-19580	Ti2Ni(PO5)2	1.174701836	9.935874697	-45.93664868
mp-19581	Mg3Cr2(SiO4)3	1.958199211	9.819946961	-6.576263901
mp-19582	V2Zn3O8	2.60550361	6.482464379	-2.317712543
mp-19584	K3NdV2O8	3.464798296	19.74408432	-13.73815334
mp-19586	KNa2Li3Cr2(Si2O5)6	2.05629625	22.00291853	-110.5200929
mp-19592	Nd4MnSe6O	0.857702819	35.34791009	-1.883832281
mp-19594	Sc2(MoO4)3	3.375095969	2.866244782	-7.700360006
mp-19596	K2V3O8	0.672502141	22.56961393	-28.71880384
mp-19599	Ca3Cr2(SiO4)3	1.775202655	23.15011869	-6.348367885
mp-19601	Ni2Te3O8	0.517696578	4.482645662	-3.786672008
mp-19604	NaMnAsO4	0.662801282	0.399390712	-3.882444296
mp-19605	K3Na(WO4)2	4.775203302	0.596185587	-16.32488106
mp-19608	SnWO4	3.748096013	8.404781183	-4.57973839
mp-19613	KBaFeO3	0.469995022	26.79787727	-23.75048609
mp-19616	Na2LiFe(Si2O5)3	1.451006227	376.2912909	-56.18658526
mp-19618	Zr2P2WO12	3.534595495	7.148900389	-13.92862893
mp-19619	NaMnPO4	1.636397385	13.72805269	-3.555325725
mp-19622	Ba3MnSb2O9	0.514295155	0.368548473	-5.345289259
mp-19629	La4MnS6O	1.165096217	22.03062001	-2.978110041
mp-19630	CrCdO4	2.261905466	4.252452531	-5.180887743
mp-19642	Ho2Ni(B2O5)2	0.96959603	265.7692677	-17.17777738
mp-19649	Sr4MoN4O	2.20770039	7.444595294	-24.34739154
mp-19654	SnWO4	1.48469392	3.547796898	-3.194990992
mp-19655	ErAg(WO4)2	2.900298137	2.885382931	-10.35907007
mp-19658	Rb2Cr2O7	2.614905143	24.0361629	-40.86854552
mp-19660	Sr2V2O7	3.304400793	29.21190359	-34.92972735
mp-19666	BaTeW2O9	3.21869854	5.477893303	-9.363397978
mp-19667	LiNi2P3O10	0.82349811	9.787630626	-35.84975197
mp-19672	SrCo2(PO4)2	0.557003422	143.14916	-86.25749781
mp-19677	Tl2TeMo2(PO7)2	2.542305171	18.03302975	-5.493531486
mp-1968	La2O3	3.8443971	2.015674246	-3.158692389
mp-19683	Th(MoO4)2	3.517397901	10.35119019	-15.39722412
mp-19688	VCrO4	0.587398538	3.058051385	-4.74232828
mp-19689	MnTe2O5	0.864600905	1.207650543	-4.263080985
mp-19692	Mn3V2O8	0.478104014	2.820930574	-2.907656892
mp-19694	LiSbWO6	2.322205893	0.859786672	-10.11106487
mp-19696	CaMgV2O7	2.421894798	92.93224196	-14.17773398
mp-19699	KVTeO5	3.13149966	8.134347804	-11.85421199
mp-19702	Mn2Te3O8	1.201396203	1.995924525	-4.052877364
mp-19703	Ba2CrO4	0.541697019	1.319398198	-5.167542314
mp-19705	SrV4O9	0.766694346	5.266735864	-56.51722122
[truncated: 20,977 more rows]
