# Supplementary material for: From bulk effective mass to 2D carrier mobility accurate prediction via adversarial transfer learning
Source: Nat Commun. 2024 Jun 25;15:5391. doi: 10.1038/s41467-024-49686-z (PMC11199574; doi:10.1038/s41467-024-49686-z)
Supplement: Supplementary file 4 — Supplementary Data 1 [file 41467_2024_49686_MOESM4_ESM.zip › Supplementary Data 1/SupplementaryData1_DPTmobility.csv]

Pretty_formula	¦Ìe(10^3 cm^2/(V¡¤s))	x	y	¦Ìh(10^3 cm^2/(V¡¤s))	x	y	source
B1N1P2	151.2005291	0.4	151.2	6.160982065	0.11	6.16	DOI: 10.1103/PhysRevMaterials.4.114004
B1N1P2	12.04791268	5.89	10.51	16.78859136	15.82	5.62	DOI: 10.1103/PhysRevMaterials.4.114004
B1N1P2	8.295426451	0.3	8.29	5.675958069	5.67	0.26	DOI: 10.1103/PhysRevMaterials.4.114004
B1N1P2	17.18229903	0.65	17.17	1.053233118	1.03	0.22	DOI: 10.1103/PhysRevMaterials.4.114004
C2Si1S1	16.26099628	4.38	15.66	4.850010309	0.01	4.85	DOI: 10.1103/PhysRevMaterials.4.114004
C2Si1S1	1.692394753	1.69	0.09	0.49244289	0.2	0.45	DOI: 10.1103/PhysRevMaterials.4.114004
Hf1Ge1Te4	1.838477631	1.7	0.7	0.76216796	0.6	0.47	DOI: 10.1103/PhysRevMaterials.5.014005
Hf1Si1Te4	3.461444785	3.1	1.54	0.912359578	0.4	0.82	DOI: 10.1103/PhysRevMaterials.5.014005
Zr1Ge1Te4	1.64195006	1.36	0.92	0.60876925	0.41	0.45	DOI: 10.1103/PhysRevMaterials.5.014005
Zr1Si1Te4	5.827417953	5.58	1.68	0.715891053	0.3	0.65	DOI: 10.1103/PhysRevMaterials.5.014005
Ti1Si1Te4	9.997199608	9.92	1.24	0.585234996	0.32	0.49	DOI: 10.1103/PhysRevMaterials.5.014005
Ti1Ge1Te4	3.124739989	2.98	0.94	0.454532727	0.29	0.35	DOI: 10.1103/PhysRevMaterials.5.014005
Cd1In1Ga1S4	7.01	NA	NA	0.91	NA	NA	DOI: 10.1016/j.jallcom.2020.157220
As2S3	0.296816442	0.25	0.16	0.014142136	0.01	0.01	DOI: 10.1016/j.apsusc.2020.148665
Ge1S1	10.75941448	4.55	9.75	0.281602557	0.27	0.08	DOI: 10.1103/PhysRevMaterials.5.054005
Ge1S1	0.643816744	0.64	0.07	0.144222051	0.08	0.12	DOI: 10.1103/PhysRevMaterials.5.054005
Pd1S1Se1	0.053851648	0.02	0.05	1.054229577	0.83	0.65	DOI: 10.1039/d1tc01245b
Pd1S1Se1	0.014142136	0.01	0.01	2.682685222	2.52	0.92	DOI: 10.1039/d1tc01245b
Pd4S3Se3	0.613269924	0.56	0.25	18.00033611	0.11	18	DOI: 10.1021/acs.chemmater.1c00812
Pd4S3Te3	6.106267272	1.08	6.01	1.155724881	1.14	0.19	DOI: 10.1021/acs.chemmater.1c00812
Pd4Se3Te3	10.16880032	3.73	9.46	0.072801099	0.02	0.07	DOI: 10.1021/acs.chemmater.1c00812
Co1H3	0.031622777	0.01	0.03	0.63007936	0.01	0.63	DOI: 10.1039/d1cp01834e
Rh1H3	0.01	0	0.01	0.251793566	0.03	0.25	DOI: 10.1039/d1cp01834e
Ir1H3	0.067082039	0.03	0.06	0.120415946	0.08	0.09	DOI: 10.1039/d1cp01834e
Sb2Te2Se1	4.950252519	3.45	3.55	0.266270539	0.15	0.22	DOI: 10.1021/acsomega.1c02746
Sb2Te1Se2	3.917779984	2.81	2.73	0.849705831	0.38	0.76	DOI: 10.1021/acsomega.1c02746
B2C1O1	0.01	0	0.01	0.291547595	0.03	0.29	DOI: 10.1002/jcc.26735
B2C1O1	0.161554944	0.06	0.15	0.036055513	0.03	0.02	DOI: 10.1002/jcc.26735
P3S1	11.05387262	1.09	11	2.937107421	0.71	2.85	DOI: 10.1021/acs.jpclett.1c02363
B1P1	85.03421488	49.96	68.81	29.4328473	13.7	26.05	DOI: 10.1039/c6nr02923j
B1As1	69.86735146	39.28	57.78	36.60516357	16.92	32.46	DOI: 10.1039/c6nr02923j
B1Sb1	453.0655336	321.04	319.69	133.7579134	58.37	120.35	DOI: 10.1039/c6nr02923j
P1	0.659469484	0.5	0.43	7.686253964	0.31	7.68	DOI: 10.1021/acs.nanolett.5b05068
P1	0.69584481	0.69	0.09	2.375394704	2.37	0.16	DOI: 10.1103/PhysRevB.94.235306
B1C2N1	22.9899565	22.3	5.59	7.670436754	7.66	0.4	DOI: 10.1021/jz502006z
Ge1C1H3	3.744889852	3.71	0.51	7.118553224	7.07	0.83	DOI: 10.1021/acs.jpclett.5b01848
Sn1Se1	2.403934275	1.17	2.1	1.004191217	0.7	0.72	DOI: 10.1039/c6tc04692d
Sn1S2	0.76	NA	NA	0.18	NA	NA	DOI: 10.1039/c7cp03748a
Sn1Se2	0.46	NA	NA	0.12	NA	NA	DOI: 10.1039/c7cp03748a
F1Ga1N1H1	0.41677332	0.36	0.21	0.281780056	0.25	0.13	DOI: 10.1039/c7cp04117a
H1Ga1N1H1	0.304795013	0.2	0.23	0.01	0.01	0	DOI: 10.1039/c7cp04117a
B1N1C1	24.90629639	0.56	24.9	62.77365371	62.7	3.04	DOI: 10.1088/1361-648X/aa8d9b
B1N1C2	0.067082039	0.03	0.06	1.86024192	0.03	1.86	DOI: 10.1088/1361-648X/aa8d9b
B1N1C3	0.266833281	0.26	0.06	0.781856764	0.73	0.28	DOI: 10.1088/1361-648X/aa8d9b
B1N1C3	4.28122646	0.83	4.2	6.195643631	5.66	2.52	DOI: 10.1088/1361-648X/aa8d9b
B1N1C4	1980.010506	1980	6.45	970.0014897	1.7	970	DOI: 10.1088/1361-648X/aa8d9b
Ge1S1	16.90960969	0.57	16.9	0.125299641	0.11	0.06	DOI: 10.1103/PhysRevB.96.245421
Ge1Se1	4.720190674	0.31	4.71	0.328937684	0.11	0.31	DOI: 10.1103/PhysRevB.96.245421
Sn1S1	1.084066419	0.54	0.94	2.310367936	1.93	1.27	DOI: 10.1103/PhysRevB.96.245421
Sn1Se1	10.56659832	7.63	7.31	0.729177619	0.54	0.49	DOI: 10.1103/PhysRevB.96.245421
Ge1Se1	29.301244	0.27	29.3	0.295465734	0.12	0.27	DOI: 10.1103/PhysRevB.96.245421
P1N1	290.8323938	290.83	1.18	0.221359436	0.21	0.07	DOI: 10.1021/acs.jpcc.7b09650
Sc3C1N1F2	1.387407655	1.35	0.32	1.386217876	0.96	1	DOI: 10.1039/c8ra03424a
Si5	170.0029412	1	170	13.00240362	13	0.25	DOI: 10.1039/c7nr08172c
As2C3	445	NA	NA	1.36	NA	NA	DOI: 10.1039/c8tc04165b
Sb2C3	40.1	NA	NA	0.72	NA	NA	DOI: 10.1039/c8tc04165b
Bi2C3	7.57	NA	NA	0.186	NA	NA	DOI: 10.1039/c8tc04165b
As1B1	27.7	NA	NA	9.04	NA	NA	DOI: 10.1039/c9cp03385h
As1	1.04	NA	NA	0.05	NA	NA	DOI: 10.1039/c9cp03385h
H1Pt1P2	1.984363878	1.16	1.61	2.018365675	0.97	1.77	DOI: 10.1039/c9tc03479j
Ca3Sn2S7	66.99	NA	NA	17.71	NA	NA	DOI: 10.1002/adma.201905643
Mg1Al2Se4	0.990050504	0.69	0.71	0.148660687	0.11	0.1	DOI: 10.1039/c9nr07529a
Mg1Ga2Se4	1.428355698	1.01	1.01	0.230867928	0.22	0.07	DOI: 10.1039/c9nr07529a
In1Se1	1.343502884	0.95	0.95	NA	NA	NA	DOI: 10.1088/1361-648X/ab534f
Ge3P2	104.5911779	104.51	4.12	1.420563269	1.42	0.04	DOI: 10.1016/j.apsusc.2019.143803
Ge3P2	63.45727697	8.54	62.88	0.35383612	0.24	0.26	DOI: 10.1016/j.apsusc.2019.143803
Ge1P1	154.8203733	154.82	0.34	19.16021138	19.16	0.09	DOI: 10.1002/adma.201706771
In1Te1I1	12.14000412	12.14	0.01	0.072111026	0.06	0.04	DOI: 10.1039/c9nr10619g
H1As2	1.341640786	1.2	0.6	38.00063684	0.22	38	DOI: 10.1021/acs.jpcc.0c02043
H1Sb2	1.115212984	0.86	0.71	3.020347662	0.35	3	DOI: 10.1021/acs.jpcc.0c02043
H1Bi2	113.7585162	29	110	171.8284028	25	170	DOI: 10.1021/acs.jpcc.0c02043
Si1As1	1.287866453	1.25	0.31	1.185959527	0.39	1.12	DOI: 10.1021/acs.jpclett.0c03656
Ge1As1	2.652036953	2.38	1.17	0.617170965	0.28	0.55	DOI: 10.1021/acs.jpclett.0c03656
Ir1S1F1	0.740607858	0.03	0.74	21.4504289	1.47	21.4	DOI: 10.1021/acs.jpclett.1c01086
Ir1S1Cl1	0.978621479	0.36	0.91	16.30757186	1.87	16.2	DOI: 10.1021/acs.jpclett.1c01086
Ir1S1Br1	1.068877916	0.47	0.96	9.200912998	0.62	9.18	DOI: 10.1021/acs.jpclett.1c01086
Ir1S1I1	1.34380058	0.97	0.93	4.194627516	0.35	4.18	DOI: 10.1021/acs.jpclett.1c01086
Ge1Te1	0.886002257	0.53	0.71	0.254558441	0.18	0.18	DOI: 10.1016/j.apsusc.2020.148009
Ca1As3	0.01	NA	NA	12.1	NA	NA	DOI: 10.1021/acs.jpclett.9b00033
Nb2Se9	1.933416665	1.91	0.3	0.042426407	0.03	0.03	DOI: 10.1021/acsomega.1c03728
C7N6	3.224530974	2.26	2.3	0.91214034	0.56	0.72	DOI: 10.1103/PhysRevMaterials.4.064001
Si1P2	102.1402369	102.14	0.22	9.673138064	0.8	9.64	DOI:10.1016/j.mtener.2019.100377
Si1P2	2.131384527	2.12	0.22	9.640005187	0.01	9.64	DOI:10.1016/j.mtener.2019.100377
Si1As2	131.8801672	0.21	131.88	7.995648817	0.5	7.98	DOI:10.1016/j.mtener.2019.100377
Si1As2	131.8804383	0.34	131.88	7.980056391	0.03	7.98	DOI:10.1016/j.mtener.2019.100377
Bi2Se3	3.387107911	2.38	2.41	1.3337541	0.1	1.33	DOI: 10.1039/d0cp00729c
Bi2Se2Te1	3.551957207	2.42	2.6	0.328024389	0.2	0.26	DOI: 10.1039/d0cp00729c
Bi2Se1Te2	3.762472591	2.61	2.71	0.442944692	0.39	0.21	DOI: 10.1039/d0cp00729c
Bi2Te3	0.080622577	0.08	0.01	0.05	0.03	0.04	DOI: 10.1039/d0cp00729c
B1S1	11.903	NA	NA	11.979	NA	NA	DOI:10.1039/D0SE00004C
B1S1	11.651	NA	NA	6.863	NA	NA	DOI:10.1039/D0SE00004C
B1Se1	0.753	NA	NA	21.449	NA	NA	DOI:10.1039/D0SE00004C
B1Se1	0.25	NA	NA	0.168	NA	NA	DOI:10.1039/D0SE00004C
B1Te1	0.783	NA	NA	3.198	NA	NA	DOI:10.1039/D0SE00004C
B1Te1	0.415	NA	NA	5.053	NA	NA	DOI:10.1039/D0SE00004C
Sn1P3	0.056	NA	NA	0.811	NA	NA	DOI:10.1063/5.0003241
Cu2S1	12.6	NA	NA	8.780022779	0.02	8.78	DOI:10.1021/acs.jpclett.0c00613
Cu2Se1	47.8	NA	NA	9.510757068	0.12	9.51	DOI:10.1021/acs.jpclett.0c00613
Ag2S1	2.93	NA	NA	0.540092585	0.01	0.54	DOI:10.1021/acs.jpclett.0c00613
Ag2Se1	3.33	NA	NA	0.410121933	0.01	0.41	DOI:10.1021/acs.jpclett.0c00613
Au2S1	30.6	NA	NA	2.41	NA	NA	DOI:10.1021/acs.jpclett.0c00613
Au2Se1	23.4	NA	NA	2.58	NA	NA	DOI:10.1021/acs.jpclett.0c00613
Se1	3.392992779	2.6	2.18	1.167261753	0.85	0.8	DOI: 10.1039/d0cp00511h
Te1	2.999233235	2.45	1.73	1.312097557	1.04	0.8	DOI: 10.1039/d0cp00511h
As2S3	2.94516553	1.08	2.74	0.058309519	0.03	0.05	DOI: 10.1039/c9tc05904k
As2Se3	3.468832657	0.78	3.38	0.085440037	0.03	0.08	DOI: 10.1039/c9tc05904k
As2Te3	0.567274184	0.43	0.37	0.240831892	0.18	0.16	DOI: 10.1039/c9tc05904k
P1C6N1	0.05	0.04	0.03	13.70000365	13.7	0.01	DOI: 10.1021/acs.jpcc.0c00494
Al1P3	3.766974914	0.45	3.74	23.84722206	16.2	17.5	DOI:10.1088/1361-648X/ab4d13
Al1P3	101.5037438	101	10.1	4.9979996	4.78	1.46	DOI:10.1088/1361-648X/ab4d13
B1P3	48.41389883	1.16	48.4	8.513829925	2.18	8.23	DOI:?10.1039/c7tc02346d
Ca1P3	19.97679904	19.9	1.75	0.784091831	0.08	0.78	DOI: 10.1021/acs.jpclett.8b00595
In1P3	1.282729901	1.23	0.364	0.936677106	0.89	0.292	DOI: 10.1039/c9ta08612a
Ge1P3	0.080622577	0.07	0.04	0.190262976	0.19	0.01	DOI:10.1021/acs.nanolett.6b05143
Bi1P3	24.95199591	24.9	1.61	147.0186233	2.34	147	DOI:10.1016/j.apsusc.2019.144263
Bi1P3	1.173882447	1.08	0.46	272.2149886	249	110	DOI:10.1016/j.apsusc.2019.144263
Sb1P3	11.91007976	11.6	2.7	1.051189802	0.95	0.45	DOI:10.1016/j.ijhydene.2019.01.106
Ga1P3	0.50447993	0.39	0.32	0.031622777	0.01	0.03	DOI:10.1016/j.ijhydene.2019.01.106
Mg1P3	0.680661443	0.12	0.67	0.315753068	0.06	0.31	DOI:10.1016/j.physe.2021.114960
Ge1Se1	0.174	NA	NA	0.158	NA	NA	DOI:10.1021/acs.jpcc.9b09787
Sn1Se1	0.155	NA	NA	0.149	NA	NA	DOI:10.1021/acs.jpcc.9b09787
Pb1Se1	0.153	NA	NA	0.118	NA	NA	DOI:10.1021/acs.jpcc.9b09787
S1N2	2.507149776	1.67	1.87	0.245153013	0.24	0.05	DOI: 10.1039/c9nr07263b
Bi2Te1Se2	3.337678834	2.51	2.2	1.680476123	1.32	1.04	DOI: 10.1039/c9nr05725k
Sn1Sb2Te4	5.322715472	3.37	4.12	1.20420098	1.1	0.49	DOI: 10.1103/PhysRevApplied.11.064045
Rh1Te1Cl1	15.03396488	1.01	15	0.09	0	0.09	DOI: 10.1039/c9nr07684k
Sb2Te2Se1	1.662437969	1.14	1.21	0.667607669	0.64	0.19	DOI: 10.1021/acsami.9b10682
Sb2Te1Se2	2.188264152	1.63	1.46	0.21023796	0.21	0.01	DOI: 10.1021/acsami.9b10682
Sb2Te1Se2	1.569777054	1.11	1.11	0.228035085	0.22	0.06	DOI: 10.1021/acsami.9b10682
Sn1P2S6	0.17	0.08	0.15	0.16643317	0.14	0.09	DOI: 10.1039/c9cp04143e
Ni1Se2	1.777245059	1.69	0.55	0.113137085	0.08	0.08	DOI: 10.1021/acsami.9b09223
Ge2P4S2	19.82084004	12.24	15.59	4.200761836	0.08	4.2	DOI:10.1016/j.ijhydene.2019.06.068
Ge2As4S2	4.891155283	2.03	4.45	45.68381004	0.59	45.68	DOI:10.1016/j.ijhydene.2019.06.068
As1P1	76.51803774	17.5	74.49	2.606549443	0.54	2.55	DOI: 10.1039/c9nr01261c
Pd1Se2	0.740067564	0.74	0.01	0.04	0	0.04	DOI: 10.1039/c8tc06050a
P1C6	294.0169818	294	3.16	165.864523	24.8	164	DOI: 10.1021/jacs.8b11350
Si1P1	0.333016516	0.25	0.22	2.870052264	2.86	0.24	DOI:10.1088/2053-1591/AAF211
Tl1P5	14.91104289	5.24	13.96	7.709325522	7.56	1.51	DOI: 10.1039/c8tc05164j
Sn1Te1	1.386001443	1.11	0.83	1.478512766	1.36	0.58	DOI: 10.1103/PhysRevMaterials.3.013405
Sn1Se1	1.094805919	0.85	0.69	1.405275774	1.28	0.58	DOI: 10.1103/PhysRevMaterials.3.013405
Sn1S1	1.006578363	0.76	0.66	1.307402004	1.22	0.47	DOI: 10.1103/PhysRevMaterials.3.013405
Si1As1	0.852760224	0.66	0.54	3.911521443	3.9	0.3	DOI:10.1186/s11671-018-2809-6
Si1As2	0.278567766	0.26	0.1	0.662872537	0.13	0.65	DOI:10.1186/s11671-018-2809-6
K1Ag1Se1	6.257	NA	NA	3.280060975	3.28	0.02	DOI: 10.1021/acsami.8b16505
Cr1S1Cl1	0.178044938	0.11	0.14	7.334848328	3.2	6.6	DOI: 10.1039/c8nr06368k
Cr1S1Br1	0.335410197	0.15	0.3	6.140032573	3.1	5.3	DOI: 10.1039/c8nr06368k
Cr1S1I1	0.382099463	0.04	0.38	0.780320447	0.4	0.67	DOI: 10.1039/c8nr06368k
Pd1P2	12.3	NA	NA	137.7	NA	NA	DOI: 10.1039/c8tc03368d
Pd1As2	18.1	NA	NA	515.6	NA	NA	DOI: 10.1039/c8tc03368d
Cd2C1	345.1307475	5	345.0945275	244.0373596	244	4.27	DOI: 10.1039/c8tc03119c
Mo1S1Se1	158.508555	121.02	102.3675808	72.40961262	72.36	2.68	DOI: 10.1021/acs.jpcc.8b04161
Sn1P3	0.476864761	0.2	0.432897216	0.398120585	0.17	0.36	DOI: 10.1039/c8ta02494d
In1Se1	0.800187478	0.8	0.017320508	0.014142136	0.01	0.01	DOI: 10.1039/c7nr09486h
Ge1Te1	1.554220062	1.05	1.145905755	1.108602724	0.29	1.07	DOI: 10.1039/c7ta10360c
Ge1P2	26.26	NA	NA	2.49	NA	NA	DOI: 10.1039/c7ta07107h
Ge1P2	1.75755512	1.73	0.31	2.663681663	0.14	2.66	DOI: 10.1039/c7ta07107h
Mo1O3	1.610496818	1.61	0.04	0.800562302	0.8	0.03	DOI: 10.1021/acsami.6b14255
Zr2C1O2	1.102905254	0.08	1.1	2.860069929	2.3	1.7	DOI: 10.1039/c6ta04414j
Hf2C1O2	2.27371942	0.13	2.27	2.712213118	2.19	1.6	DOI: 10.1039/c6ta04414j
C1P1	3.870826785	3.87	0.08	115.1801736	115.18	0.2	DOI: 10.1039/c6nr00498a
C1P1	12.91087139	12.91	0.15	15.53402717	15.52	0.66	DOI: 10.1039/c6nr00498a
Ge1S1	4.716449936	3.68	2.95	0.167630546	0.16	0.05	DOI: 10.1039/c6tc00454g
Re1S2	0.034	NA	NA	0.033	NA	NA	DOI: 10.1038/srep13783
Ti1S3	13.90672499	1.01	13.87	1.219262072	1.21	0.15	DOI: 10.1002/anie.201502107
Ti2C1O2	0.659241989	0.61	0.25	77.44068698	74.1	22.5	DOI: 10.1039/c5nr04717j
Pd1S2	0.174642492	0.04	0.17	3.512620105	3.39	0.92	DOI: 10.1039/c5tc01345c
Ga1Ge1Te1	87.658428	40	78	0.051107729	0.044	0.026	DOI: 10.1039/c7tc03001k
B8Si4	5.360037313	5.2	1.3	0.076922038	0.034	0.069	DOI: 10.1021/acs.chemmater.1c01824
B8Ge4	4.924428901	4.8	1.1	0.131240238	0.018	0.13	DOI: 10.1021/acs.chemmater.1c01824
B8Sn4	120.0093746	120	1.5	1600.000378	1600	1.1	DOI: 10.1021/acs.chemmater.1c01824
Bi2O1S2	6.67	NA	NA	0.49	NA	NA	DOI: 10.1039/c8mh01001c
Sc2C1F2	5.142548007	5.03	1.07	0.618292002	0.483	0.386	DOI: 10.1039/c5nr08639f
Sc2C1O2H2	3.006609386	2.06	2.19	0.12488795	0.051	0.114	DOI: 10.1039/c5nr08639f
Ga1Se1	0.949766287	0.39	0.866	0.426310919	0.371	0.21	DOI: 10.1039/c8ta08103d
Mo1Si2N4	0.388973007	0.28	0.27	0.50447993	0.39	0.32	DOI:10.1039/D2NR02382B
Mo1Ge2N4	9.801555999	6.09	7.68	2.295386678	1.52	1.72	DOI:10.1039/D2NR02382B
Mo1Si2P4	2.083698635	1.37	1.57	6.128702962	5.01	3.53	DOI:10.1039/D2NR02382B
Mo1Ge2P4	3.33928136	1.62	2.92	7.68825728	6.42	4.23	DOI:10.1039/D2NR02382B
W1Si2N4	4.096742608	2.52	3.23	0.530377224	0.37	0.38	DOI:10.1039/D2NR02382B
W1Ge2N4	14.41308433	12.41	7.33	1.895046174	1.34	1.34	DOI:10.1039/D2NR02382B
W1Si2P4	8.249169655	5.18	6.42	12.22048281	10.01	7.01	DOI:10.1039/D2NR02382B
W1Ge2P4	8.756192095	5.3	6.97	10.27118786	8.78	5.33	DOI:10.1039/D2NR02382B
Cr1Si2N4	10.83617091	6.05	8.99	0.558659109	0.39	0.4	DOI:10.1039/D2NR02382B
Cr1Si2P4	1.430104891	1.06	0.96	1.427200056	0.4	1.37	DOI:10.1039/D2NR02382B
C2P4	0.48352973	0.149	0.46	2.532818391	1.913	1.66	DOI:10.1021/acsanm.2c00945
Au1Se1	10.11	NA	NA	3.350731263	0.07	3.35	DOI: 10.1039/c9nh00586b
Sb1Te1I1	0.801774282	0.739	0.311	0.274116763	0.034	0.272	DOI: 10.1063/1.5134960
Bi1Te1I1	1.36490366	1.319	0.351	0.389589528	0.102	0.376	DOI: 10.1063/1.5134960
Mo1S2	0.236190601	0.169	0.165	0.135	NA	NA	DOI:10.1142/S01291831225017042250170-1
Mo1Se2	0.154155765	0.11	0.108	0.09	NA	NA	DOI:10.1142/S01291831225017042250170-1
W1S2	0.388217722	0.277	0.272	0.379	NA	NA	DOI:10.1142/S01291831225017042250170-1
W1Se2	0.384759665	0.278	0.266	0.35	NA	NA	DOI:10.1142/S01291831225017042250170-1
Zr1Se1S1	4.144654027	1.971	3.646	0.70358013	0.495	0.5	DOI:10.1142/S01291831225017042250170-1
Hf1Se1S1	5.271772472	2.033	4.864	0.664434346	0.452	0.487	DOI:10.1142/S01291831225017042250170-1
Si1C1P4	1.534382286	1.5	0.323	173.0000423	173	0.121	DOI:10.1021/acs.jpclett.1c03708
Pb2Se2	50.79855116	35.92	35.92	7.891311678	5.58	5.58	DOI: 10.1039/c5tc00910c
Pb2S2	103.025458	72.85	72.85	3.097127702	2.19	2.19	DOI: 10.1039/c5tc00910c
