# Supplementary material for: From bulk effective mass to 2D carrier mobility accurate prediction via adversarial transfer learning
Source: Nat Commun. 2024 Jun 25;15:5391. doi: 10.1038/s41467-024-49686-z (PMC11199574; doi:10.1038/s41467-024-49686-z)
Supplement: Supplementary file 4 — Supplementary Data 1 [file 41467_2024_49686_MOESM4_ESM.zip › Supplementary Data 1/SupplementaryData1_EPCmobility.csv]

Formula	¦Ìe(cm^2/(V¡¤s))	¦Ìh(cm^2/(V¡¤s))	Source
P(BP)	303	800	10.1103/PhysRevLett.125.177701
Bi	233	45	10.1103/PhysRevLett.125.177702
WS2	246	2182	10.1103/PhysRevLett.125.177703
MoS2(H)	183	129	10.1103/PhysRevLett.125.177704
As	49	684	10.1103/PhysRevLett.125.177705
Sb	50	905	10.1103/PhysRevLett.125.177706
P	51	0.9	10.1103/PhysRevLett.125.177707
MoSe2(H)	88	138	10.1103/PhysRevLett.125.177708
MoTe2(H)	41	43	10.1103/PhysRevLett.125.177709
WSe2(H)	53	524	10.1103/PhysRevLett.125.177710
PdSe2(T)	82	40	10.1103/PhysRevLett.125.177711
PtS2(T)	24	0.6	10.1103/PhysRevLett.125.177712
PtSe2(T)	39	2.2	10.1103/PhysRevLett.125.177713
PtTe2(T)	31	132	10.1103/PhysRevLett.125.177714
ZrS2(T)	0.8	2.5	10.1103/PhysRevLett.125.177715
ZrSe2(T)	1.4	6	10.1103/PhysRevLett.125.177716
HfS2(T)	0.8	2.5	10.1103/PhysRevLett.125.177717
HfSe2(T)	2	6.7	10.1103/PhysRevLett.125.177718
SnS2(T)	5.7	3.1	10.1103/PhysRevLett.125.177719
SnSe2(T)	8.1	5.3	10.1103/PhysRevLett.125.177720
GaS	6.7	0.3	10.1103/PhysRevLett.125.177721
GaSe	39	0.4	10.1103/PhysRevLett.125.177722
GaTe	20	3.6	10.1103/PhysRevLett.125.177723
InS	10	0.2	10.1103/PhysRevLett.125.177724
InSe	18	0.3	10.1103/PhysRevLett.125.177725
InTe	28	0.6	10.1103/PhysRevLett.125.177726
