# Supplementary material for: From bulk effective mass to 2D carrier mobility accurate prediction via adversarial transfer learning
Source: Nat Commun. 2024 Jun 25;15:5391. doi: 10.1038/s41467-024-49686-z (PMC11199574; doi:10.1038/s41467-024-49686-z)
Supplement: Supplementary file 5 — Supplementary Data 2 [file 41467_2024_49686_MOESM5_ESM.zip]

Archive with 24 entries (23 files):
- SupplementaryData/
- SupplementaryData/POSCAR_Ag2I2
- SupplementaryData/POSCAR_As4Se6
- SupplementaryData/POSCAR_AsS
- SupplementaryData/POSCAR_Bi2Cl2Se2
- SupplementaryData/POSCAR_BiAs
- SupplementaryData/POSCAR_BiISe
- SupplementaryData/POSCAR_BiSb
- SupplementaryData/POSCAR_Cu2Br2O4
- SupplementaryData/POSCAR_Ga2Te3
- SupplementaryData/POSCAR_Ge4Se4
- SupplementaryData/POSCAR_GeBi2
- SupplementaryData/POSCAR_GeSb2
- SupplementaryData/POSCAR_In4P20
- SupplementaryData/POSCAR_In4Se3
- SupplementaryData/POSCAR_Nb2SiTe4
- SupplementaryData/POSCAR_Ni2S4
- SupplementaryData/POSCAR_Pb2Se6
- SupplementaryData/POSCAR_Pb2Te2
- SupplementaryData/POSCAR_PSb
- SupplementaryData/POSCAR_Sb2OSe2
- SupplementaryData/POSCAR_Si2F2
- SupplementaryData/POSCAR_SnSb2
- SupplementaryData/SupplementaryData.zip
