# Supplementary material for: From bulk effective mass to 2D carrier mobility accurate prediction via adversarial transfer learning
Source: Nat Commun. 2024 Jun 25;15:5391. doi: 10.1038/s41467-024-49686-z (PMC11199574; doi:10.1038/s41467-024-49686-z)
Supplement: Supplementary file 5 — Supplementary Data 2 [file 41467_2024_49686_MOESM5_ESM.zip › SupplementaryData/POSCAR_Ag2I2]

ag2 i2
1.0
        4.0551061630         0.0000000000         0.0000000000
        0.0000000000         4.1378321648         0.0000000000
        0.0000000000         0.0000000000        23.0425548553
   Ag    I
    2    2
Direct
     0.000000000         0.250000000         0.455535726
     0.000000000         0.749999971         0.544464279
     0.500000000         0.749999971         0.418543805
     0.500000000         0.250000000         0.581455207
