# Supplementary material for: From bulk effective mass to 2D carrier mobility accurate prediction via adversarial transfer learning
Source: Nat Commun. 2024 Jun 25;15:5391. doi: 10.1038/s41467-024-49686-z (PMC11199574; doi:10.1038/s41467-024-49686-z)
Supplement: Supplementary file 5 — Supplementary Data 2 [file 41467_2024_49686_MOESM5_ESM.zip › SupplementaryData/POSCAR_AsS]

as4 s4
1.0
        6.5026421547         0.0000000000         0.0000000000
        0.0000000000         6.9511890411         0.0000000000
        0.0000000000         0.0000000000        22.0755004883
   As    S
    4    4
Direct
     0.794705137         0.336087792         0.480205799
     0.294705119         0.163912226         0.480205799
     0.885635867         0.663912208         0.519794244
     0.385635867         0.836087792         0.519794244
     0.521446350         0.318807665         0.544530030
     0.021446320         0.181192335         0.544530030
     0.158895680         0.681192369         0.455469970
     0.658895644         0.818807631         0.455469970
