# Supplementary material for: From bulk effective mass to 2D carrier mobility accurate prediction via adversarial transfer learning
Source: Nat Commun. 2024 Jun 25;15:5391. doi: 10.1038/s41467-024-49686-z (PMC11199574; doi:10.1038/s41467-024-49686-z)
Supplement: Supplementary file 5 — Supplementary Data 2 [file 41467_2024_49686_MOESM5_ESM.zip › SupplementaryData/POSCAR_Bi2Cl2Se2]

Bi2 Se2 Cl2
1.0
        5.8861680031         0.0000000000         0.0000000000
        0.0000000000         4.1473221779         0.0000000000
        0.0000000000         0.0000000000        21.3418064117
   Bi   Se   Cl
    2    2    2
Direct
     0.500000000         0.000000000         0.442605999
     0.000000000         0.500000000         0.557389979
     0.500000000         0.500000000         0.539132997
     0.000000000         0.000000000         0.460861999
     0.500000000         0.500000000         0.354846007
     0.000000000         0.000000000         0.645152987
