# Supplementary material for: From bulk effective mass to 2D carrier mobility accurate prediction via adversarial transfer learning
Source: Nat Commun. 2024 Jun 25;15:5391. doi: 10.1038/s41467-024-49686-z (PMC11199574; doi:10.1038/s41467-024-49686-z)
Supplement: Supplementary file 5 — Supplementary Data 2 [file 41467_2024_49686_MOESM5_ESM.zip › SupplementaryData/POSCAR_BiAs]

bi2 as2                                 
   1.00000000000000     
     4.2455147629290524    0.0000000000000000    0.0000000000000000
    -0.0012711844770952    4.5152923770298594    0.0000000000000000
     0.0000000000000000    0.0000000000000000   22.4563491402000004
   Bi   As
     2     2
Direct
  0.6283866612909055  0.8406695555819313  0.2644175472850114
  0.1265620402928002  0.3399334450301019  0.1347372814353550
  0.6273334153796410  0.9227963062755596  0.1423428971690321
  0.1284219720366609  0.4230188811124078  0.2566792541105881
 
  0.00000000E+00  0.00000000E+00  0.00000000E+00
  0.00000000E+00  0.00000000E+00  0.00000000E+00
  0.00000000E+00  0.00000000E+00  0.00000000E+00
  0.00000000E+00  0.00000000E+00  0.00000000E+00
