# Supplementary material for: From bulk effective mass to 2D carrier mobility accurate prediction via adversarial transfer learning
Source: Nat Commun. 2024 Jun 25;15:5391. doi: 10.1038/s41467-024-49686-z (PMC11199574; doi:10.1038/s41467-024-49686-z)
Supplement: Supplementary file 5 — Supplementary Data 2 [file 41467_2024_49686_MOESM5_ESM.zip › SupplementaryData/POSCAR_BiISe]

Bi2 Se2 I2                              
   1.00000000000000     
     6.2068916425099951    0.0000000000000000    0.0000000000000000
     0.0000000000000000    4.0398391228947395    0.0000000000000000
     0.0000000000000000    0.0000000000000000   21.3418064116999986
   Bi   Se   I 
     2     2     2
Direct
  0.5000000014287089  0.0000000006029160  0.4121918454951810
  0.0000000003187509  0.4999999996493227  0.5878087442010181
  0.4999999991307253  0.4999999979830009  0.5539003012629985
  0.0000000009754029 -0.0000000004037900  0.4461003155815763
  0.5000000029140600  0.5000000030185768  0.3277955194736539
  0.9999999952323451 -0.0000000008500335  0.6722052409855750
 
  0.00000000E+00  0.00000000E+00  0.00000000E+00
  0.00000000E+00  0.00000000E+00  0.00000000E+00
  0.00000000E+00  0.00000000E+00  0.00000000E+00
  0.00000000E+00  0.00000000E+00  0.00000000E+00
  0.00000000E+00  0.00000000E+00  0.00000000E+00
  0.00000000E+00  0.00000000E+00  0.00000000E+00
