# Supplementary material for: From bulk effective mass to 2D carrier mobility accurate prediction via adversarial transfer learning
Source: Nat Commun. 2024 Jun 25;15:5391. doi: 10.1038/s41467-024-49686-z (PMC11199574; doi:10.1038/s41467-024-49686-z)
Supplement: Supplementary file 5 — Supplementary Data 2 [file 41467_2024_49686_MOESM5_ESM.zip › SupplementaryData/POSCAR_BiSb]

bi2 sb2
1.0
        4.4733486176         0.0000000000         0.0000000000
        0.0010866492         4.7975290975         0.0000000000
       -0.8871741634        -0.7232484878        22.4461684830
   Bi   Sb
    2    2
Direct
     0.641988928         0.933046320         0.274301352
     0.112981981         0.410303196         0.124816267
     0.617384724         0.833000792         0.143702528
     0.138348429         0.350067699         0.255355874
