# Supplementary material for: From bulk effective mass to 2D carrier mobility accurate prediction via adversarial transfer learning
Source: Nat Commun. 2024 Jun 25;15:5391. doi: 10.1038/s41467-024-49686-z (PMC11199574; doi:10.1038/s41467-024-49686-z)
Supplement: Supplementary file 5 — Supplementary Data 2 [file 41467_2024_49686_MOESM5_ESM.zip › SupplementaryData/POSCAR_Cu2Br2O4]

cu2 br2 o4
1.0
        3.6414403915         0.0000000000         0.0000000000
        0.0000000000         7.1022887230         0.0000000000
        0.0000000000         0.0000000000        22.9612751007
   Cu   Br    O
    2    2    4
Direct
     0.500000000         0.735019231         0.500000000
     0.000000000         0.264980820         0.500000000
     0.750000000         0.500000000         0.565748330
     0.250000000         0.500000000         0.434251629
     0.212211068         0.909323990         0.456423242
     0.287788932         0.090676010         0.456423242
     0.787788932         0.909323990         0.543576758
     0.712211068         0.090676010         0.543576758
