# Supplementary material for: From bulk effective mass to 2D carrier mobility accurate prediction via adversarial transfer learning
Source: Nat Commun. 2024 Jun 25;15:5391. doi: 10.1038/s41467-024-49686-z (PMC11199574; doi:10.1038/s41467-024-49686-z)
Supplement: Supplementary file 5 — Supplementary Data 2 [file 41467_2024_49686_MOESM5_ESM.zip › SupplementaryData/POSCAR_Ga2Te3]

ga2  te3                                
   1.00000000000000     
     7.2985244668737908    0.0000000000000000    0.0000000000000000
     0.0000000000000000   12.6369652526583156    0.0000000000000000
    -0.0026117382494223    0.0039002042468311   20.0118288291999988
   Ga   Te
     4     6
Direct
  0.4998945127848495  0.1666673672351211  0.1636719182369368
  0.9997904002438841  0.3332765849880250  0.1636730110211685
  0.9990840630645231  0.6668094466284940  0.1636276035466583
  0.4991196310330518  0.8332393500426013  0.1636261412614982
  0.8511920964692617  0.1486784064977033  0.1634154160405450
  0.3511440555833379  0.3512353306200875  0.1634169603724075
  0.2970122521808974  0.0000793901105268  0.1639188451180326
  0.3501788118899060  0.6488008494957129  0.1634750047569886
  0.8502373324793320  0.8512963344201708  0.1635163034787866
  0.7972036692709629  0.4999169209615518  0.1639528201669652
 
  0.00000000E+00  0.00000000E+00  0.00000000E+00
  0.00000000E+00  0.00000000E+00  0.00000000E+00
  0.00000000E+00  0.00000000E+00  0.00000000E+00
  0.00000000E+00  0.00000000E+00  0.00000000E+00
  0.00000000E+00  0.00000000E+00  0.00000000E+00
  0.00000000E+00  0.00000000E+00  0.00000000E+00
  0.00000000E+00  0.00000000E+00  0.00000000E+00
  0.00000000E+00  0.00000000E+00  0.00000000E+00
  0.00000000E+00  0.00000000E+00  0.00000000E+00
  0.00000000E+00  0.00000000E+00  0.00000000E+00
