# Supplementary material for: From bulk effective mass to 2D carrier mobility accurate prediction via adversarial transfer learning
Source: Nat Commun. 2024 Jun 25;15:5391. doi: 10.1038/s41467-024-49686-z (PMC11199574; doi:10.1038/s41467-024-49686-z)
Supplement: Supplementary file 5 — Supplementary Data 2 [file 41467_2024_49686_MOESM5_ESM.zip › SupplementaryData/POSCAR_Ge4Se4]

ge4 se4
1.0
        3.7621250153         0.0000000000         0.0000000000
        0.0000000000        10.8895702362         0.0000000000
        0.0000000000         0.0000000000        22.9713592529
   Ge   Se
    4    4
Direct
     0.518216900         0.366421935         0.486816160
     0.018216920         0.133578065         0.486816160
     0.018216920         0.633578044         0.513183831
     0.518216900         0.866421913         0.513183831
     0.018212080         0.912348529         0.439458923
     0.518212084         0.087651498         0.560541077
     0.518212084         0.587651471         0.439458923
     0.018212080         0.412348529         0.560541077
