# Supplementary material for: From bulk effective mass to 2D carrier mobility accurate prediction via adversarial transfer learning
Source: Nat Commun. 2024 Jun 25;15:5391. doi: 10.1038/s41467-024-49686-z (PMC11199574; doi:10.1038/s41467-024-49686-z)
Supplement: Supplementary file 5 — Supplementary Data 2 [file 41467_2024_49686_MOESM5_ESM.zip › SupplementaryData/POSCAR_GeBi2]

ge4 bi8
1.0
        4.3232574463         0.0000000000         0.0000000000
        0.0000000000        11.8080377579         0.0000000000
        0.0000000000         0.0000000000        25.6077175140
   Ge   Bi
    4    8
Direct
    -0.000000000         0.416672852         0.685291899
    -0.000000000         0.916672892         0.561593114
     0.500000000         0.203436403         0.603888858
     0.500000000         0.703436342         0.642996155
     0.000000000         0.346939517         0.582152120
     0.000000000         0.846939477         0.664732855
     0.000000000         0.236367137         0.755052187
     0.000000000         0.736367076         0.491832789
     0.500000000         0.096576025         0.701840983
     0.500000000         0.596576015         0.545043993
     0.500000000         0.043335078         0.524361009
     0.500000000         0.543335063         0.722522998
