# Supplementary material for: From bulk effective mass to 2D carrier mobility accurate prediction via adversarial transfer learning
Source: Nat Commun. 2024 Jun 25;15:5391. doi: 10.1038/s41467-024-49686-z (PMC11199574; doi:10.1038/s41467-024-49686-z)
Supplement: Supplementary file 5 — Supplementary Data 2 [file 41467_2024_49686_MOESM5_ESM.zip › SupplementaryData/POSCAR_GeSb2]

ge4 sb8
1.0
        4.1468963623         0.0000000000         0.0000000000
        0.0000000000        11.5989856720         0.0000000000
        0.0000000000         0.0000000000        25.6077175140
   Ge   Sb
    4    8
Direct
    -0.000000000         0.416223115         0.682747846
     0.000000000         0.916223073         0.564137167
     0.500000000         0.199807904         0.606510634
     0.500000000         0.699807884         0.640374341
     0.000000000         0.341102896         0.584035618
     0.000000000         0.841102896         0.662849395
    -0.000000000         0.240041351         0.751298524
     0.000000000         0.740041331         0.495586526
     0.500000000         0.103189257         0.703845106
     0.500000000         0.603189308         0.543039870
     0.500000000         0.042963501         0.529241307
     0.500000000         0.542963496         0.717642700
