# Supplementary material for: From bulk effective mass to 2D carrier mobility accurate prediction via adversarial transfer learning
Source: Nat Commun. 2024 Jun 25;15:5391. doi: 10.1038/s41467-024-49686-z (PMC11199574; doi:10.1038/s41467-024-49686-z)
Supplement: Supplementary file 5 — Supplementary Data 2 [file 41467_2024_49686_MOESM5_ESM.zip › SupplementaryData/POSCAR_In4Se3]

in8 se6
1.0
        4.0443148613         0.0000000000         0.0000000000
        0.0000000000        12.1741905212         0.0000000000
        0.0000000000         0.0000000000        30.1947727203
   In   Se
    8    6
Direct
    -0.000000000         0.609619990         0.661183796
     0.500000000         0.109619980         0.338816204
     0.500000000         0.863212624         0.614024648
    -0.000000000         0.363212546         0.385975383
     0.500000000         0.966186923         0.530885352
     0.000000000         0.466186923         0.469114648
     0.500000000         0.160926713         0.479659722
    -0.000000000         0.660926693         0.520340278
     0.500000000         0.345882759         0.329718377
    -0.000000000         0.845882798         0.670281592
     0.500000000         0.362658869         0.512723081
    -0.000000000         0.862658947         0.487276951
     0.500000000         0.645423109         0.582363181
    -0.000000000         0.145423128         0.417636851
