# Supplementary material for: From bulk effective mass to 2D carrier mobility accurate prediction via adversarial transfer learning
Source: Nat Commun. 2024 Jun 25;15:5391. doi: 10.1038/s41467-024-49686-z (PMC11199574; doi:10.1038/s41467-024-49686-z)
Supplement: Supplementary file 5 — Supplementary Data 2 [file 41467_2024_49686_MOESM5_ESM.zip › SupplementaryData/POSCAR_Ni2S4]

ni2 s4
1.0
        5.1940498352         0.0000000000         0.0000000000
        0.0004342802         5.3203739943         0.0000000000
        0.0000000000         0.0000000000        21.1021957397
   Ni    S
    2    4
Direct
     0.166463523         0.074429922         0.500153611
     0.666358841         0.574309042         0.499881187
     0.051481081         0.697543558         0.527948337
     0.781087835         0.197820139         0.528129290
     0.281152222         0.450799692         0.471866146
     0.551487477         0.951125659         0.472021474
