# Supplementary material for: From bulk effective mass to 2D carrier mobility accurate prediction via adversarial transfer learning
Source: Nat Commun. 2024 Jun 25;15:5391. doi: 10.1038/s41467-024-49686-z (PMC11199574; doi:10.1038/s41467-024-49686-z)
Supplement: Supplementary file 5 — Supplementary Data 2 [file 41467_2024_49686_MOESM5_ESM.zip › SupplementaryData/POSCAR_Pb2Se6]

Pb2 Se6                                 
   1.00000000000000     
     5.9055739164481080    0.0000000000000000    0.0000000000000000
     0.0000000000000000    4.7640456932531103    0.0000000000000000
     0.0000000000000000    0.0000000000000000   21.8152866363999998
   Pb   Se
     2     6
Direct
  0.8149099054701386  0.1098700277007183  0.5784094157262142
  0.2359732921020822  0.6106452355455634  0.4213166784871734
  0.2568729166798953  0.2366031970204912  0.5286630249497802
  0.7946122402269116  0.7345124561297830  0.4714057591152738
  0.0465640708692111  0.1713055208747880  0.3433825798533932
  0.0036928019071545  0.6708029046541345  0.6567048416037943
  0.6996520149193001  0.0564752982162718  0.3880484703762397
  0.3506487458253036  0.5589914938582462  0.6121012298881432
 
  0.00000000E+00  0.00000000E+00  0.00000000E+00
  0.00000000E+00  0.00000000E+00  0.00000000E+00
  0.00000000E+00  0.00000000E+00  0.00000000E+00
  0.00000000E+00  0.00000000E+00  0.00000000E+00
  0.00000000E+00  0.00000000E+00  0.00000000E+00
  0.00000000E+00  0.00000000E+00  0.00000000E+00
  0.00000000E+00  0.00000000E+00  0.00000000E+00
  0.00000000E+00  0.00000000E+00  0.00000000E+00
