# Supplementary material for: From bulk effective mass to 2D carrier mobility accurate prediction via adversarial transfer learning
Source: Nat Commun. 2024 Jun 25;15:5391. doi: 10.1038/s41467-024-49686-z (PMC11199574; doi:10.1038/s41467-024-49686-z)
Supplement: Supplementary file 5 — Supplementary Data 2 [file 41467_2024_49686_MOESM5_ESM.zip › SupplementaryData/POSCAR_Pb2Te2]

Pb Te 
 1.0000000000000000
     4.6393577003404713   -0.0000000000000000    0.0000000000000000
    -0.0000000000000000    4.6400270732107280    0.0000000000000000
    -0.0000000000000005    0.0000000000000000   17.1097929099999995
 Pb  Te 
   2   2
Cartesian
  0.4529860100000000 -0.0003694600000000  7.2029272400000002
  2.7727383099999998  2.3195679000000000  9.9067010000000000
  0.4502693000000000 -0.0003217000000000 10.2238411599999992
  2.7701079599999998  2.3195209999999999  6.8859287199999999
