# Supplementary material for: From bulk effective mass to 2D carrier mobility accurate prediction via adversarial transfer learning
Source: Nat Commun. 2024 Jun 25;15:5391. doi: 10.1038/s41467-024-49686-z (PMC11199574; doi:10.1038/s41467-024-49686-z)
Supplement: Supplementary file 5 — Supplementary Data 2 [file 41467_2024_49686_MOESM5_ESM.zip › SupplementaryData/POSCAR_PSb]

sb2 p2                                  
   1.00000000000000     
     3.9147083979401223    0.0000000000000000    0.0000000000000000
     0.0000000000000000    4.3068068926995551    0.0000000000000000
     0.0000000000000000    0.0000000000000000   22.4615537265000000
   Sb   P 
     2     2
Direct
  0.6282715232103366  0.8292912368836324  0.2643804967508969
  0.1264745419343248  0.3290263698349198  0.1347646880396314
  0.6274705133846853  0.9338991289217035  0.1521398427502834
  0.1284875094706504  0.4342012483597282  0.2468909764591866
 
  0.00000000E+00  0.00000000E+00  0.00000000E+00
  0.00000000E+00  0.00000000E+00  0.00000000E+00
  0.00000000E+00  0.00000000E+00  0.00000000E+00
  0.00000000E+00  0.00000000E+00  0.00000000E+00
