# Supplementary material for: From bulk effective mass to 2D carrier mobility accurate prediction via adversarial transfer learning
Source: Nat Commun. 2024 Jun 25;15:5391. doi: 10.1038/s41467-024-49686-z (PMC11199574; doi:10.1038/s41467-024-49686-z)
Supplement: Supplementary file 5 — Supplementary Data 2 [file 41467_2024_49686_MOESM5_ESM.zip › SupplementaryData/POSCAR_Sb2OSe2]

Sb2  Se2  O1                            
   1.00000000000000     
     3.9250881147549532    0.0000000000000000    0.0000000000000000
     0.0000000000000000    6.8960380930927041    0.0000000000000000
     0.0000000000000000    0.0000000000000000   22.1629848480000007
   Sb   Se   O 
     4     4     2
Direct
  0.6229524948497784  0.2491950965637340  0.5607364070951887
  0.2047356473339887  0.1129710230163818  0.4391560921233829
  0.1229499493709303  0.7491928543123668  0.5607361637502296
  0.7047364693984058  0.6129702138855011  0.4391559613725062
  0.6506963526264338  0.3050857350086607  0.3661180131989660
  0.1122488140209835  0.1222610385785209  0.6339215775424607
  0.1507006432609272  0.8050846044920132  0.3661182824688011
  0.6122656392721140  0.6222453710719693  0.6339239968651286
  0.5948958134877692  0.9996060195537445  0.5000258272056480
  0.0948992163786831  0.4996041215171036  0.5000257483776945
 
  0.00000000E+00  0.00000000E+00  0.00000000E+00
  0.00000000E+00  0.00000000E+00  0.00000000E+00
  0.00000000E+00  0.00000000E+00  0.00000000E+00
  0.00000000E+00  0.00000000E+00  0.00000000E+00
  0.00000000E+00  0.00000000E+00  0.00000000E+00
  0.00000000E+00  0.00000000E+00  0.00000000E+00
  0.00000000E+00  0.00000000E+00  0.00000000E+00
  0.00000000E+00  0.00000000E+00  0.00000000E+00
  0.00000000E+00  0.00000000E+00  0.00000000E+00
  0.00000000E+00  0.00000000E+00  0.00000000E+00
