# Supplementary material for: From bulk effective mass to 2D carrier mobility accurate prediction via adversarial transfer learning
Source: Nat Commun. 2024 Jun 25;15:5391. doi: 10.1038/s41467-024-49686-z (PMC11199574; doi:10.1038/s41467-024-49686-z)
Supplement: Supplementary file 5 — Supplementary Data 2 [file 41467_2024_49686_MOESM5_ESM.zip › SupplementaryData/POSCAR_Si2F2]

"si4 f4"
1.0
        3.9442999363         0.0000000000         0.0000000000
        0.0000000000         6.8317298889         0.0000000000
        0.0000000000         0.0000000000        17.7679996490
   Si    F
    4    4
Direct
     0.000000000         0.000000000         0.480190003
    -0.000000000         0.333329995         0.519809997
     0.500000000         0.500000000         0.480190003
     0.500000000         0.833329960         0.519809997
     0.000000000         0.000000000         0.387760024
    -0.000000000         0.333329995         0.612240030
     0.500000000         0.500000000         0.387760024
     0.500000000         0.833329960         0.612240030
