# Supplementary material for: From bulk effective mass to 2D carrier mobility accurate prediction via adversarial transfer learning
Source: Nat Commun. 2024 Jun 25;15:5391. doi: 10.1038/s41467-024-49686-z (PMC11199574; doi:10.1038/s41467-024-49686-z)
Supplement: Supplementary file 5 — Supplementary Data 2 [file 41467_2024_49686_MOESM5_ESM.zip › SupplementaryData/POSCAR_SnSb2]

sn4 sb8
1.0
        4.3380427361         0.0000000000         0.0000000000
        0.0001253260        11.7647743218         0.0000000000
        0.0000000000         0.0000000000        25.6074359122
   Sn   Sb
    4    8
Direct
     0.000010510         0.416646708         0.693105600
     0.999993474         0.916275285         0.554160742
     0.499997974         0.207100374         0.601080220
     0.499994278         0.706563538         0.645689870
     0.999987393         0.362911287         0.583748610
     0.000002480         0.862459210         0.663326009
     0.000003980         0.213236602         0.755101904
     0.999992459         0.712967227         0.491652099
     0.499993397         0.093322506         0.702351096
     0.499991476         0.592791315         0.544073611
     0.500003505         0.050761786         0.515051413
     0.500029102         0.551620154         0.731967567
