# Supplementary material for: From bulk effective mass to 2D carrier mobility accurate prediction via adversarial transfer learning
Source: Nat Commun. 2024 Jun 25;15:5391. doi: 10.1038/s41467-024-49686-z (PMC11199574; doi:10.1038/s41467-024-49686-z)
Supplement: Supplementary file 6 — Supplementary Code [file 41467_2024_49686_MOESM6_ESM.zip]

Archive with 10 entries (8 files):
- Supplementary Code/
- Supplementary Code/models/
- Supplementary Code/models/feature_extractor.pt
- Supplementary Code/models/mean.npy
- Supplementary Code/models/miuE.joblib
- Supplementary Code/models/scale.npy
- Supplementary Code/SupplementaryCode_2DMobilityPrediction.py
- Supplementary Code/SupplementaryCode_AddExpertKnowledge.py
- Supplementary Code/SupplementaryCode_AdversarialTransferLearning.py
- Supplementary Code/SupplementaryCode_ViewLantentSpaceDistribution.py
