# Supplementary material for: From bulk effective mass to 2D carrier mobility accurate prediction via adversarial transfer learning
Source: Nat Commun. 2024 Jun 25;15:5391. doi: 10.1038/s41467-024-49686-z (PMC11199574; doi:10.1038/s41467-024-49686-z)
Supplement: Supplementary file 8 — Source Data [file 41467_2024_49686_MOESM8_ESM.xlsx]

## Sheet: Figure2a
TLR2	TLMAE	ATLR2	ATLMAE	HybridR2	HybridMAE	ExpertR2	ExpertMAE	BaselineR2	BaselineMAE
0.3166	0.5663	0.7851	0.2708	0.8693	0.2178	0.6292	0.3988	0.5279	0.4468
0.4518	0.4923	0.7818	0.2978	0.9279	0.1781	0.5541	0.4682
0.317	0.5669	0.8078	0.2833	0.9351	0.1521	0.6209	0.3942
0.4563	0.4881	0.7612	0.3052	0.8956	0.1926	0.6117	0.4206
0.3874	0.5287	0.7711	0.3053	0.8938	0.1928	0.6045	0.4278
0.3617	0.5322	0.7751	0.2996	0.9077	0.1891	0.6266	0.4138
0.292	0.5981	0.7826	0.2964	0.8995	0.1901	0.586	0.4487
0.4891	0.4723	0.7608	0.3043	0.8889	0.1985	0.5916	0.4351
0.3602	0.5325	0.8197	0.2778	0.8735	0.2028	0.5791	0.3968
0.3319	0.5459	0.7649	0.3023	0.9113	0.184	0.6192	0.3895
0.3412	0.5403	0.7879	0.2701	0.9012	0.1802	0.5769	0.4613
0.3761	0.529	0.7814	0.2876	0.8987	0.1889	0.6407	0.3773
0.416	0.5083	0.7797	0.2998	0.8831	0.1929	0.5954	0.3835
0.3277	0.5626	0.7973	0.2861	0.8795	0.1997	0.622	0.4188
0.3419	0.5403	0.8255	0.2622	0.8958	0.1906	0.6192	0.41
0.3157	0.5644	0.7614	0.3261	0.9041	0.1899	0.677	0.3427
0.2669	0.6013	0.7618	0.3156	0.8821	0.1984	0.577	0.4284
0.3951	0.5202	0.7986	0.2997	0.8792	0.186	0.5321	0.3812
0.2769	0.5945	0.7725	0.3012	0.8796	0.1897	0.5726	0.3943
0.4126	0.5086	0.7601	0.3014	0.8876	0.1898	0.6061	0.3774

## Sheet: Figure2b_input
X	Y	Label
-7.23617	1.01141	0
-6.89305	1.29273	0
-4.50115	2.66421	0
-7.62465	-0.92719	0
5.72844	-0.118999	0
-1.32734	1.3859	0
6.31823	1.13641	0
-4.58706	3.91295	0
4.25665	-2.51872	0
5.72089	4.02047	0
4.18311	-2.86632	0
-1.25017	4.02825	0
-1.36096	-0.0482886	0
-6.19866	-2.05862	0
-6.73575	1.83763	0
-0.00467025	1.66073	0
0.608323	-1.25099	0
1.62921	1.02062	0
3.02112	2.23704	0
4.28115	-2.16698	0
-3.34164	4.18964	0
-1.32848	3.34535	0
5.16368	4.01512	0
2.99695	0.403926	0
-3.15954	4.02128	0
2.75623	5.01287	0
1.39921	1.81827	0
-2.00117	3.10758	0
-5.42961	1.77436	0
-5.37879	1.73211	0
-5.83701	-0.727747	0
-6.64954	-2.92541	0
-4.77087	-3.6255	0
-7.71869	2.08301	0
2.18222	2.51448	0
-3.45121	-2.48743	0
-0.136127	4.54744	0
-0.0993286	4.66769	0
0.0610064	3.73808	0
5.51757	2.30931	0
5.633	2.31496	0
5.72298	-0.871801	0
-1.3548	4.01608	0
1.81773	0.396028	0
6.31206	-0.956622	0
-4.04809	1.19188	0
-4.31175	-1.92361	0
0.9043	1.14789	0
-7.51681	-3.40299	0
-7.52752	-3.2526	0
3.59327	-0.759577	0
4.66321	1.05847	0
-6.44735	2.51797	0
-7.16801	2.43779	0
4.58704	2.37502	0
-6.3297	-1.85012	0
5.90409	-0.0686129	0
2.69627	4.36421	0
0.993331	4.16645	0
-1.11292	2.12665	0
-3.57521	1.74536	0
-4.57557	-0.843075	0
4.18047	0.273197	0
4.49844	5.67691	0
-6.02318	-0.55887	0
3.47864	3.46938	0
2.76837	-3.09803	0
4.28087	1.03762	0
-5.18518	-1.05113	0
3.43137	0.0943911	0
1.31191	3.35757	0
-2.51667	1.95248	0
-3.92534	2.60617	0
-3.3582	1.72887	0
1.00909	1.30142	0
4.29386	1.69619	0
-4.57713	0.0212878	0
-1.50239	4.46024	0
5.63421	2.43552	0
4.24679	-2.73637	0
5.05966	2.55531	0
0.607239	3.29242	0
5.82118	-0.149845	0
-2.75689	4.47856	0
4.16572	-3.08636	0
-2.84787	-1.80642	0
-1.92568	4.62512	0
4.2968	1.45986	0
-4.41008	3.96572	0
-2.45305	3.18064	0
-3.95656	-2.76394	0
1.16724	3.5621	0
-7.54372	1.14856	0
-7.33434	1.61366	0
3.84414	4.77963	0
3.8249	4.81008	0
3.42364	1.73477	0
-2.66305	1.91105	0
-6.56777	-2.89611	0
2.4891	-3.22719	0
4.0198	-3.38858	0
-1.68227	-0.576408	0
-7.33795	-3.28849	0
-6.4892	-5.9888	0
-7.36766	-3.31112	0
-7.22772	2.7186	0
-2.84103	1.04747	0
5.24173	2.11838	0
3.23604	2.63304	0
-4.21424	4.09827	0
4.41669	5.15627	0
0.137553	4.59286	0
-2.57279	0.0935621	0
6.31621	1.48871	0
-6.73527	-2.98572	0
-5.04514	1.92209	0
-3.33852	-2.76765	0
-0.426405	5.35176	0
4.22975	-2.32315	0
0.893883	2.47249	0
-2.2947	5.00688	0
2.98513	1.0832	0
-2.79773	2.82739	0
-5.82209	-2.41776	0
-6.41981	-3.25082	0
3.77551	2.54723	0
-5.68412	2.00676	0
-1.66641	-0.566646	0
5.01026	2.61018	0
-4.47543	2.6345	0
-1.23131	4.84855	0
-5.29642	-2.33056	0
5.43345	3.57917	0
4.19851	-2.94553	0
-6.13145	0.233118	0
-6.1522	0.886667	0
1.29426	1.84238	0
3.15385	-1.35077	0
3.31304	4.9098	0
2.91121	0.840503	0
5.85852	-0.0565953	0
-0.735444	3.62453	0
-3.34775	1.72076	0
-6.08833	-4.62065	0
2.50911	4.42939	0
-4.74873	3.28396	0
-6.5131	-2.95009	0
-1.84105	4.74359	0
6.17293	0.365983	0
1.43125	4.3844	0
-6.8642	2.46871	0
-1.75294	4.97353	0
-5.57583	-4.21299	0
-2.38148	-0.452453	0
5.459	-0.497451	0
-7.43055	-3.58632	0
2.46133	2.47669	0
-5.27611	2.05029	0
0.844836	3.35372	0
-0.506886	2.82636	0
1.40075	4.41736	0
2.49902	-3.27744	0
0.985991	3.62199	0
-4.18725	4.06883	0
-1.37169	5.33089	0
-2.87211	-1.97928	0
5.23504	3.47924	0
2.72435	5.01822	0
-2.96062	2.69078	0
-7.24182	2.45151	0
-5.58315	-4.24825	0
6.10648	4.7453	0
4.51048	2.28714	0
-5.93405	-0.621676	0
-7.38027	-0.332692	0
-5.03557	1.18599	0
2.50774	-3.29619	0
-4.26797	-0.565955	0
2.28039	0.837616	0
-1.45905	4.57507	0
-5.1265	1.21483	0
0.508145	-1.32407	0
-1.56307	4.75351	0
0.928914	1.0911	0
4.76942	0.0951186	0
5.8817	2.68978	0
0.15123	4.55116	0
2.74272	4.26433	0
5.78135	2.68504	0
-0.56403	4.60032	0
-6.44894	-0.787469	0
-7.51208	-0.804218	0
-7.18394	-1.6514	0
6.09862	0.866716	0
-0.665018	3.83486	0
-1.35081	3.05673	0
-6.13132	2.96383	0
3.23227	3.70046	0
-4.33445	3.95267	0
-2.59583	2.90064	0
3.84387	4.81514	0
-3.91469	1.0622	0
4.05978	-0.321289	0
5.72572	4.03277	0
4.96782	1.65786	0
3.00076	3.22092	0
3.40029	0.0427573	0
5.54184	4.12215	0
-2.66711	2.9084	0
4.46649	5.07432	0
-6.07093	2.98891	0
6.84169	3.10066	0
3.45215	2.92454	0
-7.65777	-1.20625	0
1.22683	2.79205	0
2.04858	2.6364	0
-2.05993	3.39895	0
-0.994588	2.92888	0
-5.39834	-2.51146	0
4.4277	2.59827	0
-3.33218	-0.629976	0
6.55653	-1.39652	0
-7.50581	-0.785503	0
-2.07317	4.42884	0
-2.43823	2.03471	0
6.51525	2.58544	0
3.20808	5.00455	0
-6.04402	2.92304	0
-4.48623	-1.29099	0
-5.34971	-0.006142	0
-7.11031	2.14392	0
0.74207	2.3377	0
-4.36718	3.95699	0
5.68494	-0.281992	0
-5.70081	0.837687	0
2.98115	4.9684	0
-7.73889	-1.64198	0
-3.16746	1.11186	0
3.41177	0.0621056	0
-4.0102	-0.620261	0
4.19829	1.49613	0
-6.13545	2.32205	0
3.71129	4.75241	0
6.10277	0.553006	0
5.68417	-0.192727	0
-1.75424	-0.601945	0
-4.15537	-0.799287	0
0.304659	2.26035	0
2.0928	1.4531	0
-4.12608	-0.838727	0
-2.21459	0.0663698	0
-2.62711	4.89493	0
-1.52097	5.32227	0
6.32626	0.745027	0
-6.49555	1.41834	0
-6.70624	1.72682	0
-4.4786	4.00618	0
0.0946514	4.72182	0
-0.170787	4.25761	0
0.883638	3.33763	0
-1.30251	1.19968	0
-3.55251	-2.55847	0
-2.43601	-0.521862	0
4.15858	-3.08366	0
-3.57515	1.84915	0
2.27588	0.863916	0
2.32627	-2.85704	0
3.06218	3.89042	0
1.26243	3.14024	0
-2.05535	2.59423	0
-2.809	2.80183	0
2.13477	3.48055	0
5.63317	2.41063	0
-3.54244	0.535183	0
1.6174	4.52082	0
3.22393	4.98713	0
2.18643	2.50433	0
-6.48243	-5.99529	0
4.01965	-0.416026	0
-4.41509	4.08629	0
2.90772	4.20194	0
5.61324	2.31038	0
6.22826	-0.756338	0
-5.10265	-2.20686	0
2.13031	2.05903	0
-6.55774	2.55615	0
-3.29974	-2.77927	0
-0.433371	3.00743	0
-7.36563	-0.283461	0
-0.361601	4.02463	0
-5.5945	-2.26301	0
-7.70176	1.28644	0
-4.62643	-2.11247	0
-6.01938	-0.095029	0
0.98991	1.21661	0
4.36312	5.1656	0
1.72287	2.95563	0
-7.74996	-1.645	0
4.47361	2.62255	0
-5.95833	1.65897	0
-5.22357	-2.32992	0
-3.02254	-2.16969	0
3.36763	4.76932	0
1.30538	4.43379	0
0.67552	-1.18489	0
-2.80806	2.78493	0
-6.58428	-3.10864	0
-7.28265	-0.943343	0
3.99118	0.421409	0
-6.26556	2.32614	0
6.31264	1.12854	0
-1.57326	4.41647	0
-1.56292	4.06958	0
3.05437	4.4319	0
4.53609	-1.24211	0
-2.16778	1.1399	0
-7.42716	-0.869152	0
4.78757	0.0273598	0
1.03787	1.3142	0
-5.95107	3.07379	0
3.66812	0.781885	0
5.99724	3.27168	0
-7.91561	1.6994	0
3.93741	3.44332	0
-4.51284	2.63283	0
3.11476	0.243617	0
0.948477	1.2065	0
0.321722	1.60011	0
-6.02095	2.92544	0
-5.96822	0.76034	0
6.25046	0.506571	0
3.03767	-1.07262	0
4.297	1.46924	0
4.16724	-3.06528	0
6.76796	3.36268	0
-2.11026	1.15802	0
-0.505942	0.906973	0
1.41269	1.45285	0
2.7684	-3.10676	0
5.39772	3.63512	0
6.3642	2.63228	0
2.05059	2.44109	0
-4.22963	-0.185711	0
-6.70014	-2.96942	0
-3.8847	-0.595914	0
-6.29554	1.90759	0
-2.47061	1.91776	0
-5.46846	-1.78402	0
5.76527	2.20525	0
-3.53818	0.572399	0
-4.48866	-1.31753	0
-5.07552	-2.40714	0
-1.07842	2.13158	0
-5.27997	1.80978	0
3.78841	2.28585	0
0.837462	2.41788	0
5.04152	4.45492	0
-5.43172	-2.36376	0
3.65267	-0.728029	0
1.30496	1.63908	0
-4.49183	-1.92754	0
-5.29814	1.84995	0
0.165895	1.85123	0
5.9589	3.3409	0
-1.28751	1.57774	0
-4.59587	-0.837487	0
0.96892	4.28504	0
-6.76364	-3.02409	0
-5.2554	-2.32877	0
-0.221266	0.790626	0
-1.29316	4.95223	0
-3.58647	-2.34402	0
-0.110078	1.62573	0
-5.21179	-3.88364	0
-5.73723	0.397201	0
6.72218	3.36244	0
4.47562	-1.27129	0
-6.2427	1.09002	0
2.36223	4.28367	0
-6.10691	1.78245	0
2.46993	0.487962	0
-7.35359	0.163209	0
-6.541	2.50784	0
-5.62619	-4.24129	0
-0.461824	2.86004	0
5.75345	4.21646	0
-5.98671	-0.506874	0
2.71967	5.04776	0
-7.76729	-1.09998	0
-7.50604	-3.27346	0
4.19466	-2.89434	0
3.88395	3.39493	0
-2.99576	2.75168	0
-7.2822	1.05336	0
-4.53061	-3.55938	0
-1.02974	0.316743	0
4.1071	4.40035	0
-4.4287	-1.49594	0
-0.904732	-0.207585	0
-3.78869	2.82714	0
6.00788	4.02396	0
0.849	2.5488	0
6.35842	1.01744	0
-2.39854	-0.48803	0
4.16918	-2.04557	0
-2.77056	4.92326	0
-7.55016	-0.768432	0
4.23501	-2.76749	0
-2.41702	-0.516574	0
5.88397	3.44585	0
4.20774	-2.83367	0
-5.54072	0.170416	0
2.52649	-3.2431	0
-7.51484	-3.26068	0
-5.83427	-0.638601	0
2.93156	-0.559607	0
3.32652	2.63657	0
-5.72254	0.459368	0
3.96339	-0.0832416	0
-3.42532	3.3724	0
-1.73534	4.66121	0
-3.52648	1.84208	0
2.48528	2.48785	0
-5.43063	0.0779758	0
-0.474481	4.57709	0
1.613	1.06498	0
2.11692	2.47635	0
-4.36227	4.13579	0
-4.24721	-0.190288	0
-0.665061	3.91981	0
5.95773	-0.0630447	0
-4.65819	3.40038	0
-3.54705	3.66455	0
-1.94898	5.11985	0
3.8268	2.58147	0
6.54513	-1.27007	0
0.967716	3.32925	0
-1.81877	5.02813	0
5.69331	3.35574	0
-7.11521	2.71287	0
-3.03459	-2.17238	0
6.06935	2.27828	0
2.92519	4.11761	0
6.55172	-1.27393	0
-4.19324	-0.834604	0
6.55169	-1.26816	0
-3.33237	-0.633655	0
4.76688	0.0248249	0
-1.89689	3.86	0
-2.7673	4.92124	0
-2.91842	-1.80928	0
1.2827	3.24509	0
6.20729	-0.836393	0
5.72247	2.49356	0
6.38854	-1.08581	0
-6.33637	-1.81893	0
5.80623	0.0119341	0
-5.25931	-2.16473	0
0.567709	2.93386	0
6.10572	-0.18439	0
0.984854	4.29006	0
1.40286	1.68024	0
4.04113	1.24358	0
-0.850972	4.98329	0
0.472311	2.43305	0
-3.55756	3.82958	0
5.95012	3.29351	0
5.68431	4.15618	0
1.17993	1.13851	0
-5.84146	-4.46173	0
3.08714	-0.964787	0
6.64808	1.38564	0
-7.85112	1.64112	0
-3.57677	1.9139	0
-4.64901	-3.53605	0
-1.13264	0.355545	0
5.87502	2.46472	0
3.12657	1.82208	0
6.08606	3.69403	0
-6.48057	-5.99473	0
-6.74043	-2.9404	0
-2.92541	2.67221	0
6.40518	1.60207	0
6.55146	-1.27131	0
-7.03309	2.65173	0
-0.601204	0.791243	0
-4.23567	4.13269	0
-1.78721	4.88661	0
4.13171	-3.21336	0
5.92502	4.6928	0
-0.424136	5.34826	0
-4.57989	4.04954	0
-6.01311	-4.45458	0
-1.35506	1.19248	0
6.15067	4.64897	0
-7.22136	-1.68445	0
-5.87985	-2.7045	0
-2.49255	0.116643	0
-6.62046	-1.40251	0
-2.62447	1.25177	0
5.39263	-0.612868	0
-6.61366	-2.18104	0
4.28726	1.01418	0
0.447893	2.10164	0
-5.99724	-0.540113	0
-2.41473	4.59764	0
-3.76559	-2.84459	0
-1.783	2.87212	0
0.429321	2.50763	0
-5.90994	-4.49821	0
-1.83344	3.30775	0
-0.786844	-0.212428	0
3.34156	1.6914	0
-0.364683	2.94939	0
3.18455	1.22387	0
0.0508318	1.73867	0
4.23315	-2.39773	0
5.05202	4.34111	0
-2.36113	-0.457069	0
5.47524	-2.25657	0
3.16667	1.64463	0
6.26165	1.17367	0
4.21422	-2.85454	0
6.28827	1.44246	0
-4.35112	-1.62284	0
4.05015	-3.32889	0
2.93688	2.75313	0
-3.13504	0.871595	0
4.03167	1.8121	0
-7.13799	2.42311	0
-2.89188	-1.89551	0
5.74067	2.45465	0
-2.71026	4.47912	0
-0.089473	3.94597	0
-4.59177	-0.840858	0
-5.79541	0.421672	0
4.2757	0.637978	0
5.5637	-0.388272	0
6.68786	3.37143	0
-2.15423	1.14747	0
3.91235	1.8626	0
5.86621	2.5112	0
5.85346	0.545408	0
4.27468	0.672311	0
-1.69277	2.20457	0
6.53892	-1.25757	0
4.24318	-2.7238	0
4.52214	-1.28891	0
-3.49862	1.81688	0
-5.71027	-4.20906	0
-6.0583	3.03059	0
-5.31315	1.77162	0
-1.64435	5.00963	0
-5.20565	-1.12595	0
-6.59257	-2.93776	0
5.71741	2.35015	0
-4.36598	1.84185	0
-0.219159	0.74255	0
-6.45807	2.43737	0
-5.51176	1.5832	0
6.32486	1.39876	0
-6.54311	1.36913	0
3.98072	-0.318187	0
-4.47683	2.69616	0
-0.385938	2.96452	0
-5.20879	1.55479	0
4.75099	4.65185	0
1.83602	0.393032	0
-3.92376	4.22463	0
3.92436	4.81855	0
-1.06028	0.135316	0
3.07205	-1.15105	0
4.65435	1.0399	0
6.34496	1.11483	0
0.438017	2.51662	0
-0.838851	4.97611	0
-4.42405	3.98709	0
-6.3208	2.37909	0
2.48628	0.43953	0
0.388471	2.2801	0
1.73056	4.17872	0
-3.56983	1.74045	0
-5.07388	-2.24179	0
-4.54834	3.73895	0
3.31732	1.57239	0
-1.60236	0.278812	0
-0.987708	-0.259401	0
-2.94755	2.62958	0
5.60767	2.38226	0
-7.39534	-3.35686	0
-3.18293	4.20606	0
2.62439	-1.25916	0
-2.90352	2.62245	0
2.9139	4.9013	0
-6.6269	-4.13682	0
-2.16321	5.08545	0
-5.73376	0.392197	0
-2.41995	4.20047	0
-0.188772	4.86335	0
6.69499	1.60648	0
-1.01335	-0.290994	0
0.908777	1.10978	0
2.40838	5.16727	0
-6.0183	0.843865	0
-0.439884	2.98697	0
4.22347	-2.78219	0
4.21504	-3.11984	0
-4.21555	-0.86483	0
-7.20445	2.16253	0
-4.76364	-2.15774	0
-5.68212	-4.22518	0
2.97839	4.39402	0
-3.32503	1.10663	0
-6.15516	2.64913	0
4.23493	2.23732	0
-7.27856	-2.83638	0
-5.38447	-2.33147	0
-6.98373	0.441888	0
-2.6886	4.49399	0
4.1156	4.23757	0
-0.198522	3.92527	0
-3.38878	-0.459345	0
-6.1917	2.92655	0
-0.505699	2.7703	0
5.73968	4.05825	0
-0.771355	4.53204	0
-3.84933	-0.590176	0
2.09686	4.58985	0
-6.49485	2.42568	0
3.87015	2.44399	0
-5.89937	0.43756	0
-4.73993	3.08353	0
-7.39754	-0.848186	0
-4.41407	-1.80956	0
2.98883	4.43085	0
-4.63688	3.72532	0
4.21722	1.66419	0
-3.99994	2.47253	0
-2.51429	0.0936589	0
4.96417	4.36104	0
0.0450569	3.73949	0
-3.40478	-2.31313	0
3.1078	3.41801	0
-2.42599	2.06132	0
-5.47704	-2.39675	0
2.17664	2.44842	0
-4.49468	2.65943	0
6.61879	3.41052	0
1.48241	4.41471	0
1.314	1.70911	0
3.97161	-0.161976	0
-1.32958	5.27715	0
-2.93815	4.41594	0
3.17442	2.63802	0
0.577739	-1.2816	0
-2.47033	1.89187	0
1.0808	4.0647	0
-0.588476	2.8491	0
-4.19639	-0.583882	0
-2.4495	4.48207	0
-0.079971	4.20488	0
6.60665	2.76353	0
6.87632	2.83117	0
4.06109	-3.31685	0
-1.3994	4.49124	0
-6.74191	-4.16682	0
-2.01323	5.07669	0
4.39742	5.1562	0
2.83867	4.98144	0
-2.00286	3.15185	0
-7.67853	-1.62522	0
-1.77619	4.78197	0
4.63715	5.10746	0
-0.604473	4.36315	0
3.85324	3.40711	0
-6.10871	2.97667	0
6.18732	0.628654	0
-5.95879	-4.53757	0
-2.29012	3.23055	0
4.09999	-3.29969	0
-7.52103	2.38853	0
-2.20675	1.12533	0
4.61857	2.39978	0
-3.94909	4.06774	0
-2.77036	2.84377	0
-4.8321	3.16206	0
-1.48457	4.18811	0
-1.0083	-0.266284	0
2.55356	3.08394	0
-1.91476	4.68608	0
-7.12105	2.6549	0
-1.3977	1.2416	0
-3.02627	-1.92381	0
-7.68572	-1.10021	0
6.21574	2.89428	0
-5.28962	-3.17881	0
-2.62234	0.507832	0
-0.34132	5.2209	0
4.24093	-2.69748	0
-4.30394	-0.160433	0
0.79711	2.91717	0
-4.44465	4.10767	0
-4.76416	-3.60944	0
3.11246	1.69227	0
-7.55424	1.22369	0
-3.64085	0.953423	0
5.65575	2.29544	0
-4.04918	-0.884157	0
2.16068	2.39948	0
-1.65137	2.50069	0
-0.0245441	4.35288	0
1.01992	4.56443	0
-7.62683	-3.21623	0
-1.19632	2.07191	0
-6.66144	-2.98993	0
3.329	1.60077	0
3.01282	3.44399	0
3.53071	1.71612	0
4.51793	-1.28562	0
-0.644749	0.819851	0
-4.11533	4.20846	0
2.14552	4.58144	0
-1.27209	3.75028	0
5.55428	-0.4091	0
-4.92538	-1.33799	0
2.54201	-0.169635	0
-6.93546	2.0423	0
5.17369	-0.862268	0
-5.97631	1.71953	0
2.93758	4.98906	0
5.44439	4.08363	0
-6.87115	1.2988	0
0.615808	3.11208	0
-0.470812	0.64552	0
-7.45309	-0.613316	0
4.25419	-2.92677	0
1.24338	2.44492	0
-4.32994	4.13704	0
5.18814	-0.851518	0
2.92016	-0.514635	0
3.99105	-3.28682	0
2.45738	4.38295	0
-2.87909	3.28053	0
-3.24446	0.761583	0
5.68643	-0.173648	0
-3.61232	-0.573112	0
-2.75052	-1.67842	0
3.87361	1.89264	0
-5.66974	1.65184	0
-4.78359	3.50103	0
6.23178	2.21374	0
-7.0956	2.30811	0
-6.58962	1.90038	0
4.72748	2.65528	0
2.10812	2.49014	0
1.84568	2.4949	0
-5.8385	0.442259	0
3.28483	1.69829	0
3.18823	4.70332	0
-5.24186	-1.17827	0
-7.41069	2.32611	0
4.74	5.03538	0
-3.54236	0.509599	0
0.207949	2.05626	0
6.29515	1.42915	0
2.44905	4.39322	0
-3.54945	0.577876	0
-1.98313	4.07004	0
4.94595	2.85872	0
-5.57134	-4.19274	0
-1.36374	1.20256	0
-4.54709	-3.22717	0
-2.87389	4.61533	0
-2.27952	3.78992	0
6.70035	1.45637	0
-0.975197	0.265815	0
-0.451952	3.84011	0
-0.155735	0.767709	0
-7.33732	0.227849	0
-5.35735	-3.23	0
1.67937	4.49616	0
5.79455	4.20741	0
-4.06776	3.9637	0
4.32751	0.980821	0
-3.58428	0.430737	0
-2.05178	1.80195	0
-4.80995	0.0628725	0
4.68386	4.52137	0
-1.36852	1.21348	0
2.01942	2.47497	0
4.00894	-3.40474	0
-3.24428	-0.772037	0
2.22309	2.57155	0
-5.83937	0.486796	0
-5.1893	-1.07052	0
-2.26691	2.8164	0
-1.40979	5.11569	0
6.25879	0.972129	0
2.17533	2.54446	0
-3.60326	1.28768	0
1.41034	4.44156	0
2.06158	1.51003	0
4.72555	1.11878	0
0.419603	2.07733	0
-3.53513	1.0751	0
-3.52533	-2.65308	0
4.17643	-2.79638	0
-4.99051	-1.2296	0
4.36318	0.832461	0
-0.450549	5.17796	0
-4.9329	1.81077	0
3.82003	3.41157	0
4.7817	0.112883	0
-2.39986	3.13231	0
-2.6451	4.32138	0
4.54778	2.46348	0
4.03394	-3.30844	0
4.62052	-1.09103	0
2.17081	2.52405	0
3.98443	-0.333496	0
-7.29382	-3.22411	0
-3.90892	3.74262	0
1.64764	2.14906	0
-2.51354	2.00742	0
2.44663	2.79754	0
4.28463	-2.18695	0
-5.72925	1.67385	0
0.136491	1.8952	0
-7.73653	1.90175	0
-1.74555	3.54201	0
-7.13566	2.43717	0
2.14019	5.04042	0
2.16445	2.50829	0
2.83537	0.538105	0
-5.99849	-4.55498	0
-0.759519	-0.210432	0
-2.75676	3.82027	0
-6.06638	2.89574	0
0.815565	2.35874	0
-5.68838	-2.14615	0
-5.67177	-4.18535	0
-1.34694	1.19033	0
-0.224096	4.77191	0
-4.50446	3.44348	0
0.779389	2.42354	0
-5.99386	2.28863	0
-1.90534	3.85477	0
-1.335	4.39677	0
0.734222	2.4022	0
-7.11659	2.33779	0
6.19848	0.820466	0
-6.02397	-4.56923	0
3.93835	3.37577	0
5.3477	-0.729627	0
0.475728	3.00532	0
-5.32974	-3.18084	0
5.78454	4.17281	0
-4.55075	-3.22912	0
-3.20331	-2.82075	0
-2.4272	0.0595658	0
5.51523	3.16928	0
-3.35387	-0.512478	0
4.17145	-3.07275	0
6.31456	1.50939	0
-3.33737	1.54483	0
-2.35314	0.125641	0
0.897423	4.37091	0
-5.85074	-4.52838	0
-4.05298	-3.11929	0
6.04027	0.555198	0
3.17415	1.21498	0
0.219601	1.6775	0
-5.65536	-4.19919	0
1.42302	4.39034	0
4.6625	5.14886	0
4.16715	3.96142	0
-2.76606	2.84492	0
2.75703	3.03375	0
6.11434	1.48361	0
0.743925	2.27829	0
-1.34184	1.88345	0
-5.55846	-4.23527	0
-7.497	-3.27055	0
6.20568	2.35092	0
3.90385	3.24002	0
-0.425452	2.81698	0
2.91644	2.91574	0
-7.57059	-1.60983	0
5.02923	4.40329	0
-4.51221	3.80467	0
-3.32891	-0.673043	0
3.07612	0.235945	0
-4.786	3.04912	0
1.11936	4.53089	0
-1.70673	2.36996	0
-4.4559	-1.30863	0
4.14513	3.93019	0
4.31422	0.816122	0
1.19481	4.54316	0
3.217	2.76943	0
3.13119	-1.35169	0
-7.67568	2.25177	0
-6.62426	-3.17526	0
-0.269179	0.805129	0
-5.26419	-3.08294	0
0.994512	1.20122	0
-2.55301	2.00837	0
-2.73901	4.46871	0
6.4867	-1.48681	0
-3.53465	-2.95611	0
6.37215	-1.06129	0
4.22407	-2.72277	0
-5.29569	1.76676	0
5.59441	3.32686	0
4.7456	4.54844	0
4.77309	4.25158	0
4.73877	4.55447	0
-7.44443	1.16365	0
3.77324	2.67722	0
2.76614	-3.04111	0
5.77966	4.14177	0
-3.6247	-2.57358	0
-0.969583	0.261223	0
5.61534	-0.274226	0
-4.81298	3.03071	0
-3.58944	0.580512	0
0.910036	2.59219	0
-4.50959	-3.50723	0
-3.49994	0.522358	0
-7.3891	-0.883117	0
3.94484	3.32315	0
6.55205	-1.27488	0
0.120914	1.65811	0
6.24007	-0.839243	0
0.836211	4.513	0
-1.09592	0.300312	0
0.362084	2.35458	0
-5.86202	0.956146	0
-3.66702	-3.00138	0
-1.42852	5.13028	0
1.43358	4.38907	0
-1.05429	0.146907	0
-7.38073	-3.32956	0
1.32752	3.63364	0
4.58598	4.32774	0
-7.49421	-0.706577	0
-3.94155	-0.610128	0
-6.65645	-2.9947	0
6.25547	0.796545	0
-7.58042	1.21814	0
-7.47119	2.2797	0
-5.69778	-4.1158	0
4.32312	0.99181	0
-5.47299	-3.54858	0
-4.77696	3.49231	0
-1.50065	5.24033	0
-1.62458	2.25328	0
4.22757	-2.35545	0
-0.808584	3.47969	0
-6.95262	-1.61089	0
3.46681	2.7573	0
4.05255	-3.29146	0
-4.39792	-2.96682	0
-1.15417	0.203311	0
2.15418	2.0485	0
-5.18225	-1.37571	0
-3.30914	1.14431	0
-4.98026	-1.18096	0
-0.672173	3.71884	0
0.0131263	4.65199	0
-0.135297	1.63723	0
-2.46899	1.86562	0
6.24857	0.758015	0
6.53761	-1.25149	0
0.857199	4.38715	0
-4.24033	3.3621	0
-0.540869	4.53024	0
-2.87751	3.27423	0
3.07365	3.10337	0
-7.05989	-2.55534	0
-7.71811	-1.12221	0
-1.35039	1.24662	0
-2.54445	-0.645891	0
6.22488	-0.956907	0
4.97021	-0.974377	0
-5.41749	-2.35878	0
2.0599	3.42973	0
-2.38495	3.18498	0
4.23555	-2.54827	0
2.98181	1.08135	0
6.16064	4.82269	0
-5.18531	-1.07652	0
-7.15855	2.15585	0
4.14922	-3.17083	0
6.64696	3.37027	0
-5.65294	-4.07329	0
5.71289	2.1618	0
3.64251	2.76136	0
-4.7737	3.09226	0
-2.12024	0.763402	0
-4.34141	-1.61028	0
3.19106	-1.04582	0
3.09639	-1.1529	0
4.22016	-2.73123	0
6.1933	2.87497	0
4.74059	5.11024	0
-6.83249	-3.24014	0
5.45276	3.45626	0
-7.75026	2.27204	0
3.21448	-0.322018	0
-6.04058	2.90932	0
1.20922	3.61451	0
-0.467437	1.51865	0
-1.87983	3.93388	0
2.47115	4.53307	0
4.22472	-2.8645	0
-1.83232	4.65338	0
-1.5192	4.701	0
5.31649	4.11802	0
-2.73447	-1.16888	0
-4.25497	0.773912	0
5.50062	-0.465006	0
4.30816	0.746741	0
-4.65696	-2.99594	0
3.59064	2.75448	0
-6.03268	2.94892	0
-7.80488	2.31051	0
2.73035	4.29164	0
-3.83592	-0.568275	0
-2.87897	2.74237	0
0.302553	1.82429	0
-1.50429	2.23747	0
2.99924	5.00261	0
-1.36066	4.12453	0
-3.53317	1.77239	0
-1.29302	1.62214	0
4.16017	1.65227	0
-5.18102	-0.0550068	0
3.35469	2.65002	0
-6.97992	-3.1771	0
-7.76808	1.50759	0
-1.15028	4.63599	0
-3.15539	-2.18232	0
4.17719	-2.85996	0
5.4754	-2.25641	0
2.15937	2.38696	0
-2.52568	4.87366	0
2.27305	2.95676	0
2.76815	-2.74627	0
-7.38485	-0.313935	0
3.57186	2.8457	0
-1.34236	-0.030896	0
4.80577	2.6471	0
-1.41469	4.38393	0
6.27408	1.55479	0
6.4623	2.56604	0
5.04076	-0.961002	0
-4.55246	3.51942	0
-2.37902	-0.0741151	0
2.98388	1.56379	0
4.10864	0.479681	0
-1.01992	-0.294097	0
-1.33408	3.27426	0
-5.78206	-2.31919	0
-5.81661	-0.0583443	0
4.36429	-1.38959	0
5.8623	2.50628	0
-7.04994	2.61953	0
-2.64251	-0.755671	0
2.35652	5.17647	0
4.65671	2.79153	0
-4.35612	4.17803	0
4.25803	-2.25269	0
-0.724709	3.68126	0
4.86609	2.42933	0
2.98545	-0.714731	0
3.23982	1.47666	0
3.96225	2.88326	0
-7.59667	2.14784	0
-7.79165	2.28933	0
-0.182545	1.60462	0
3.18892	1.63666	0
-1.52533	2.35061	0
-6.56025	-4.18367	0
-1.03801	3.86478	0
6.24313	-0.815059	0
-1.21716	3.79678	0
2.97386	2.88624	0
5.51211	4.22834	0
-4.27934	4.18161	0
-0.327524	5.18955	0
5.93972	0.0427591	0
-7.79434	2.29195	0
-2.59084	0.521142	0
3.09539	-0.902445	0
-1.09163	4.45169	0
-3.90853	3.79495	0
0.911006	1.09971	0
-1.79337	4.02464	0
-2.42405	3.14147	0
-7.79406	1.88278	0
0.446863	2.41895	0
1.05667	1.3839	0
4.73811	5.1332	0
-5.04688	1.93307	0
6.54911	-1.4039	0
6.67923	1.41123	0
6.69269	1.38533	0
-0.142574	4.20115	0
-2.70515	-1.12745	0
-5.50877	0.102039	0
6.25177	0.497459	0
3.01669	0.235357	0
-5.8992	-4.44768	0
3.92156	-0.171742	0
-2.35481	0.0632012	0
1.19774	1.13787	0
-7.57228	-1.6335	0
1.81343	3.93759	0
-3.9182	0.396504	0
4.49673	5.67495	0
2.10214	1.92812	0
2.74149	-1.25492	0
4.32533	0.884991	0
-7.6022	-3.25743	0
3.61875	3.00309	0
-1.7373	4.97746	0
-4.03843	-2.26636	0
4.52225	-1.28998	0
-0.177795	1.58769	0
-5.45895	0.0708535	0
-5.866	0.330482	0
-2.4529	4.47188	0
5.45143	-0.581381	0
-6.52504	1.41451	0
-5.937	-0.635645	0
-5.80393	-2.35339	0
-6.01735	-4.59863	0
-1.83579	5.00481	0
-5.01983	-1.22578	0
-6.41923	-1.49998	0
-6.32227	-1.86413	0
-2.24322	3.71776	0
-5.45188	0.0636092	0
-5.29886	1.98128	0
6.1452	4.68058	0
-7.35219	-3.46293	0
-6.6006	-3.19717	0
-4.78759	3.64394	0
5.8389	-0.0106976	0
-5.65727	-3.89516	0
-1.1342	3.95569	0
-4.02212	1.06415	0
-0.999188	-0.291487	0
-7.36802	-0.29769	0
1.41834	4.40698	0
2.07841	2.39819	0
2.57862	-2.92216	0
-4.02946	1.09325	0
4.2682	0.765449	0
5.35285	3.70389	0
-5.73302	0.376406	0
5.78713	3.15085	0
-6.95848	-3.16905	0
-1.19106	5.18734	0
-5.92622	0.122149	0
-1.15881	4.46898	0
-2.57218	1.629	0
4.41023	2.17489	0
5.76626	4.23456	0
-7.74157	1.46016	0
2.2031	2.73221	0
-5.06633	1.35914	0
3.75121	2.63469	0
6.55284	-1.28115	0
-3.39331	-2.46563	0
-7.35494	1.1108	0
2.97261	0.921087	0
-1.74868	4.76813	0
-0.426214	5.14274	0
4.19622	-2.42841	0
-1.38398	1.29102	0
5.83488	4.16717	0
1.7824	0.43478	0
2.30465	5.03072	0
-5.90599	-4.48701	0
4.15342	0.538407	0
3.86127	3.42155	0
-0.848274	3.77943	0
-7.67054	-1.17819	0
-7.54633	-3.23548	0
-5.5991	-0.025368	0
-1.12119	0.21108	0
-5.13992	-0.87854	0
2.82424	3.30544	0
-6.01077	1.75465	0
6.25605	1.179	0
-1.23139	5.08344	0
4.35538	-1.39652	0
3.98291	-0.201152	0
-6.04796	3.01121	0
0.133264	4.60463	0
-2.94877	6.21014	0
4.08975	1.68872	0
6.26144	1.13623	0
-7.69625	-1.15846	0
3.18392	-1.10155	0
1.68591	3.00331	0
-0.243141	0.798678	0
-2.73328	4.54102	0
3.02685	-1.10941	0
1.37529	3.51857	0
-2.57081	0.142864	0
-2.83057	4.39274	0
-0.631635	3.44682	0
-4.35776	-0.262871	0
-6.7002	-4.07997	0
-1.62494	4.14979	0
-7.24549	1.05585	0
-7.0017	2.60154	0
0.382411	-0.179728	0
4.60299	2.21668	0
-6.91051	-3.13098	0
1.05235	4.55268	0
2.97126	0.253077	0
-6.77785	-2.97189	0
-4.23817	-0.0528846	0
-4.7055	3.85739	0
6.24232	-0.985892	0
-3.55028	3.71897	0
-3.13056	4.21957	0
-6.49442	1.4705	0
3.71526	-1.43674	0
-3.76752	-3.0003	0
-2.58438	0.130493	0
-2.57354	0.546171	0
-7.46268	-3.37098	0
-4.36924	4.09813	0
-7.04909	2.0337	0
0.548062	-1.31345	0
-4.96825	1.05724	0
4.6358	2.7221	0
-7.25042	-3.25531	0
2.16884	1.96492	0
-2.89808	-1.96378	0
1.21975	3.23746	0
-3.5471	4.14823	0
0.982458	4.31742	0
-1.15269	4.44883	0
-2.98761	0.78268	0
-2.07395	1.62003	0
-5.65425	0.516776	0
4.31548	0.792053	0
-4.66412	3.45075	0
6.34452	-1.05259	0
3.17737	1.50403	0
-3.99059	-3.01834	0
1.06366	4.01133	0
-4.74475	3.30463	0
-5.79873	0.402482	0
-6.46795	-0.895921	0
3.06299	0.0943454	0
-4.45335	-1.29657	0
5.88518	-0.00672324	0
-7.09713	2.66908	0
-1.43962	2.27721	0
6.09633	1.20168	0
-5.48333	-3.59036	0
-3.78341	4.1644	0
-6.0109	-0.570172	0
-7.67029	-1.1383	0
-3.74632	1.10663	0
-3.95706	2.80708	0
-4.20151	-0.908852	0
4.70805	5.14226	0
-7.13076	2.49039	0
-1.93092	1.66374	0
5.37841	4.25811	0
5.35295	3.87744	0
-1.8974	1.55773	0
-2.15456	0.723179	0
-5.91408	0.0221439	0
-4.66427	3.27038	0
-6.02973	-2.77269	0
3.63001	0.629422	0
-2.7275	4.58416	0
-3.55678	-1.1	0
3.97383	-3.14034	0
-6.24399	-2.64906	0
-5.73575	-4.21796	0
4.19914	-2.92566	0
-2.73331	2.86534	0
-3.96526	4.21303	0
3.11356	3.8443	0
6.05859	0.303009	0
-2.87628	2.5972	0
-2.84469	3.46127	0
5.59758	2.40096	0
5.13573	-0.936492	0
-2.20454	3.69131	0
6.54851	2.61285	0
0.992108	3.616	0
0.943207	1.20538	0
-2.12057	1.14886	0
4.22816	-2.7968	0
-5.34073	1.76361	0
-2.20583	1.49286	0
-0.00703145	4.55494	0
3.3469	3.01285	0
2.15059	2.07453	0
-3.65555	-0.392748	0
1.05679	2.62021	0
6.906	2.83584	0
-2.13897	2.62244	0
3.89502	3.40942	0
0.905147	4.36849	0
0.0373784	3.9225	0
4.09448	2.23267	0
-5.6588	0.438097	0
-7.60133	-1.25049	0
-6.65364	-2.22041	0
4.60359	2.62246	0
6.33983	-1.00872	0
-1.42944	1.17527	0
-0.216075	1.58366	0
-2.98297	2.7156	0
2.89387	4.34202	0
-4.95084	-0.562377	0
0.405588	2.39308	0
2.08043	2.50892	0
-7.41912	-0.870019	0
-7.70712	1.84785	0
-4.37974	4.07295	0
4.96447	2.5751	0
5.81414	2.54764	0
-1.91033	1.67117	0
-1.32622	5.17216	0
0.104838	4.61098	0
-5.51375	-4.22598	0
-2.81968	-1.76228	0
-4.28949	-0.60473	0
4.1835	1.58737	0
0.258569	2.06449	0
-3.29389	-0.84554	0
-4.96789	-1.19595	0
-5.10088	-2.20329	0
-7.65543	-1.04006	0
-3.76564	0.491436	0
-4.48522	3.94033	0
-2.60965	0.511068	0
-0.225383	0.743911	0
-2.44733	-0.535044	0
2.9531	3.08677	0
-6.36034	-1.65262	0
6.54702	-1.26023	0
6.15801	-0.755315	0
4.11849	-3.1872	0
4.02655	-0.395119	0
0.687147	-1.18679	0
2.68726	4.36769	0
-4.14251	-2.33143	0
-6.63584	-3.23362	0
3.36952	-0.922179	0
-3.32666	-1.93285	0
3.97773	1.82101	0
1.99738	0.386093	0
-2.18368	1.13391	0
-3.564	0.614134	0
5.99975	0.140118	0
-5.19299	1.51618	0
-3.39258	1.75414	0
-1.32872	4.13993	0
5.12699	-0.903459	0
-4.4416	-0.000524945	0
0.112763	0.391197	0
6.10084	0.417626	0
3.16387	2.63015	0
-4.42258	-1.48855	0
-1.29695	3.74283	0
-3.25316	1.67922	0
-2.44228	-0.523979	0
-5.32354	1.75202	0
-1.74104	3.56462	0
-1.12854	3.95736	0
2.4253	5.15621	0
-5.46436	-2.39986	0
5.5151	-0.0408635	0
3.04568	-0.947915	0
4.75813	4.33646	0
1.30368	3.32437	0
-1.83149	1.47842	0
0.936724	1.2008	0
-0.985066	-0.312749	0
-6.78358	-3.01491	0
2.15048	1.99303	0
-7.34015	-3.22293	0
-2.13377	0.751117	0
-0.484782	0.651016	0
-6.8446	-3.09117	0
2.86875	3.02498	0
6.55247	-1.27515	0
-5.02986	1.28529	0
-3.35465	-0.465092	0
0.557565	3.26742	0
4.21851	-2.26937	0
4.71188	-1.06294	0
-7.83786	-2.97587	0
-1.45313	5.231	0
1.96422	1.45282	0
-4.55315	-0.823858	0
0.15607	1.86816	0
-3.57177	1.92291	0
-4.74899	-3.587	0
-1.70296	-0.590695	0
-4.38289	-1.57837	0
-0.470061	2.8135	0
-3.92136	2.60868	0
-3.44101	-2.52968	0
-4.3118	4.02889	0
2.99741	0.313245	0
-2.29022	1.10129	0
3.49098	2.96912	0
-3.06799	-2.16251	0
0.00745238	1.80399	0
-1.42199	1.26334	0
-0.945172	0.259293	0
-0.175674	3.94053	0
-1.53663	2.43321	0
0.888049	1.11033	0
-7.8999	-2.94219	0
1.31193	1.68102	0
3.04824	3.3414	0
-5.83281	-2.14918	0
-7.54095	1.18734	0
-4.58732	-0.84504	0
0.917801	1.12692	0
-2.44315	4.51397	0
4.52415	2.26916	0
3.49367	2.65709	0
5.8095	2.17962	0
-1.6181	1.3074	0
-4.20077	-0.850215	0
3.98628	-0.259422	0
0.178265	1.80732	0
5.36508	-0.703096	0
1.33607	1.45976	0
-0.235037	0.793755	0
6.30681	-1.02647	0
3.43935	4.78781	0
-2.68191	4.75705	0
4.01626	-0.332684	0
-0.845994	3.77069	0
-1.45472	4.10221	0
-1.38004	3.08656	0
1.94025	5.04813	0
5.01381	2.53423	0
-7.20055	-1.63763	0
1.21881	3.37437	0
5.38511	2.27862	0
4.18688	1.54819	0
2.88555	2.79142	0
4.23342	0.705599	0
-6.84044	-3.01281	0
1.04503	4.11053	0
3.80242	2.63109	0
-4.40176	-3.57224	0
-7.19443	-3.31555	0
4.72117	5.09809	0
4.06169	-3.26731	0
5.33839	-0.72812	0
-3.89485	0.445497	0
-0.594001	4.03875	0
-5.36119	-2.10168	0
-0.146294	4.80466	0
-6.82996	2.64246	0
4.55405	2.4239	0
-6.67065	-4.13961	0
4.06881	-3.29675	0
-2.16732	1.13879	0
6.54173	-1.352	0
-7.14093	2.46699	0
-5.88421	3.10511	0
-1.16585	0.185858	0
-4.63337	2.57563	0
5.26848	3.39702	0
5.25993	-0.774904	0
-2.77481	0.170962	0
-7.27802	2.68344	0
2.03337	5.06227	0
-1.56877	5.00657	0
4.12125	-3.15765	0
-4.45935	-2.21095	0
3.85849	1.83013	0
-4.6541	-2.94323	0
4.2882	-2.48489	0
-4.12422	-0.836554	0
2.51431	-3.28066	0
1.15321	2.32631	0
-3.88895	0.607531	0
-4.40195	-3.57104	0
-0.644515	-4.83989	1
-4.05513	-4.72761	1
-1.50301	-7.79354	1
1.94513	-1.10194	1
-1.48238	7.00576	1
0.515998	-9.048	1
1.71759	8.14614	1
2.45906	-8.53983	1
8.3073	-1.44908	1
0.296002	7.31112	1
-3.47715	8.12854	1
4.98029	-5.91807	1
2.11211	-8.61751	1
-2.41889	-6.84978	1
2.14117	-5.14965	1
-1.22947	-7.87657	1
-5.30517	7.19048	1
2.50425	-1.98052	1
-3.49186	8.03881	1
1.2197	-3.20328	1
-5.81178	4.82455	1
2.23862	-1.19186	1
-2.11407	-7.19574	1
4.67351	-5.49689	1
0.844968	7.24627	1
7.48932	-2.41451	1
5.11025	-6.15743	1
4.80918	-7.41834	1
8.38698	-1.28282	1
-0.475018	7.20328	1
2.24029	6.60869	1
-0.228961	-4.24784	1
2.45905	-8.53983	1
8.03634	-1.92494	1
6.69415	-4.66749	1
1.3464	-2.24312	1
8.3073	-1.44908	1
-2.70507	-3.58445	1
-9.01514	0.0535246	1
2.47236	-1.92145	1
-0.983785	-1.27294	1
-0.305748	-3.07578	1
6.65862	-4.59402	1
-3.09704	-4.68906	1
1.17673	-3.18965	1
5.96109	-3.72282	1
-0.14819	-5.08728	1
6.75555	-4.60027	1
8.2905	-1.55705	1
-2.75202	-7.95391	1
-5.66517	7.04018	1
0.129984	-2.89199	1
4.02025	7.88194	1
-3.46956	8.25178	1
-1.54757	-1.50891	1
-0.0732532	-2.23354	1
-0.970232	7.57833	1
-0.324382	-2.5011	1
1.92356	-8.7178	1
8.36975	-1.23842	1
2.04706	-5.86857	1
-1.54983	-1.46521	1
1.54277	-3.35692	1
0.134026	-2.90315	1
-0.14819	-5.08728	1
-0.0951744	-4.66253	1
-1.30645	-3.23182	1
1.96188	8.18227	1
5.8645	-4.06132	1
1.95346	7.53684	1
6.23	-3.6313	1
-9.02026	0.0400527	1
4.31611	7.78002	1
-0.89161	7.27745	1
-2.73418	-4.10939	1
-4.66993	6.95037	1
-1.79924	7.08043	1
1.03196	6.24956	1
1.91893	6.6206	1
-7.59539	5.51658	1
-5.89048	4.75046	1
2.05843	-5.90624	1
-1.38544	-8.52268	1
8.27432	-1.36431	1
2.55721	-4.88278	1
-0.260165	-5.22938	1
1.3917	-0.334382	1
0.939811	-4.6879	1
0.497745	-6.00395	1
1.78112	6.50871	1
-4.22048	-4.77117	1
-3.60322	6.82256	1
0.497745	-6.00395	1
-0.20792	9.43295	1
2.16223	7.03614	1
-1.21215	-2.08804	1
-0.97524	-4.77123	1
1.12388	-1.68484	1
-0.116661	9.44287	1
8.02364	3.92524	1
6.91115	-6.04757	1
-0.818863	9.32249	1
3.57761	-5.69303	1
-0.983785	-1.27294	1
2.55721	-4.88278	1
-1.29278	-3.22687	1
5.29425	-6.82673	1
2.97969	6.70447	1
-1.21222	-2.09161	1
-1.04449	-4.67045	1
-1.56099	-1.45652	1
2.26103	-5.21431	1
-1.79931	-7.71361	1
8.65385	0.365104	1
2.03639	-5.86506	1
3.65735	-6.53841	1
2.34131	6.62582	1
-7.5671	5.54654	1
2.78118	-7.46937	1
-1.12527	-3.81517	1
8.15504	3.81927	1
-0.753838	-7.06891	1
-2.15373	-7.10398	1
1.96188	8.18227	1
-4.95411	-5.64449	1
2.589	7.4787	1
-2.76656	-6.91226	1
8.37251	-1.34856	1
-4.40368	-5.0996	1
-2.0849	-6.46187	1
-5.47708	7.29547	1
-9.0133	0.0609301	1
-1.24122	-7.89635	1
7.99705	-1.93294	1
7.44512	-2.43714	1
2.11211	-8.61751	1
-3.09704	-4.68906	1
4.30484	7.80283	1
4.74817	-5.81149	1
1.95271	8.09388	1
2.45212	-1.82123	1
2.6156	-8.48359	1
1.41943	-0.124929	1
-0.0223428	-5.42225	1
-2.00267	-2.67659	1
-8.87302	0.397389	1
-1.56616	-1.54837	1
-1.56616	-1.54837	1
-0.0156636	-2.42227	1
1.06163	-6.09667	1
0.654178	-9.02075	1
-7.26585	5.79503	1
-1.14382	-1.20988	1
4.25184	7.77605	1
-0.0653721	7.48242	1
0.938971	-0.32209	1
-1.57159	-1.39274	1
1.43254	-0.258366	1
1.37634	-2.2492	1
-3.27369	7.89794	1
-0.228961	-4.24784	1
-7.28027	5.78053	1
-1.21057	-2.08341	1
-3.55513	-6.03777	1
-1.83572	7.0682	1
-3.47154	7.74065	1
6.75555	-4.60027	1
-0.980298	-4.83198	1
4.00802	-5.37746	1
-0.79446	9.32606	1
-2.69102	-3.09104	1
-3.53385	-5.86981	1
-3.47735	8.13889	1
1.01654	6.23353	1
5.23052	-4.19257	1
6.12049	-5.37797	1
2.54884	-2.15477	1
-5.9363	4.70568	1
-1.69458	-7.9669	1
5.24172	-6.8487	1
-1.30241	-3.22639	1
-5.56655	7.09874	1
-0.244036	-3.72526	1
-0.346971	-1.5993	1
0.181601	-2.34918	1
-7.10053	5.93544	1
-0.197632	-3.91045	1
-1.69458	-7.9669	1
-4.22048	-4.77117	1
0.134026	-2.90315	1
-2.0849	-6.46187	1
5.56394	-4.0493	1
-3.27369	7.89794	1
6.90482	-3.04887	1
-0.17374	-3.96775	1
1.35368	-2.28788	1
-1.25815	-3.2399	1
1.54277	-3.35692	1
-2.87649	-4.82559	1
-1.25835	-3.28982	1
0.3387	-6.25784	1
0.842338	-0.297582	1
1.30528	-7.01725	1
-4.13618	-6.8861	1
1.54872	-3.35724	1
0.428012	-6.1531	1
7.8845	-2.01793	1
-5.78972	4.84426	1
0.143451	-6.9093	1
8.33668	-1.57857	1
-2.75147	-3.64951	1
1.95346	7.53684	1
2.25151	6.66227	1
0.70717	7.85835	1
1.17659	-4.47641	1
1.54042	7.23571	1
-0.753838	-7.06891	1
-3.57365	-7.44848	1
3.6575	-6.53935	1
-0.311579	7.56068	1
-0.284954	-3.09179	1
8.52144	-0.960509	1
2.57942	-5.01267	1
4.30484	7.80283	1
7.1877	-4.33936	1
-7.18719	5.85906	1
-1.14382	-1.20988	1
3.97337	-5.76294	1
8.65835	0.405832	1
-2.59591	-4.20843	1
1.54904	7.83234	1
1.09188	-8.8094	1
-9.0314	0.0112741	1
4.02583	7.87779	1
3.55379	-5.30003	1
0.916642	-4.77305	1
4.4969	-7.87988	1
7.48455	-2.43321	1
0.824885	-2.02155	1
-0.980298	-4.83198	1
1.62356	-4.54043	1
-3.62275	6.8921	1
6.88389	-4.37328	1
-4.69615	-5.50604	1
-4.92807	7.20514	1
1.52524	-4.51273	1
-2.21129	-8.38366	1
-2.87238	-3.74704	1
0.938971	-0.32209	1
-1.21222	-2.09161	1
1.98242	-0.484462	1
-3.46102	8.23249	1
-3.55513	-6.03777	1
0.105251	-2.62998	1
1.79228	-8.76362	1
-9.02851	0.0250843	1
2.18728	7.21564	1
4.01276	7.87723	1
-7.5671	5.54654	1
-1.94797	-8.31633	1
3.6575	-6.53935	1
2.14447	-4.72771	1
-0.581782	-2.33622	1
-0.986301	-1.33329	1
2.6156	-8.48359	1
1.06143	-1.67462	1
-4.89704	-5.98062	1
-0.622356	-4.935	1
-0.943717	-4.92009	1
-3.38556	8.19562	1
-1.34422	-6.81253	1
0.824885	-2.02155	1
7.10811	-4.42102	1
2.73906	-7.47689	1
-3.51448	-6.10695	1
-0.837481	7.64878	1
-4.60535	-5.39668	1
-1.50301	-7.79354	1
-1.21057	-2.08341	1
-7.42225	5.61433	1
-8.99692	-0.0618955	1
-1.34401	7.27514	1
8.67413	0.496879	1
8.67703	0.53486	1
-1.96919	-6.96366	1
8.67703	0.53486	1
0.0110722	-4.903	1
0.653364	-9.02069	1
1.26806	6.57818	1
8.03634	-1.92494	1
-4.13703	-4.56817	1
1.27273	6.76377	1
5.01804	-6.11936	1
-3.55513	-6.03777	1
1.01644	-6.16409	1
-3.71412	-5.59912	1
-2.72893	-4.83925	1
-4.92807	7.20514	1
-7.4747	5.62904	1
0.64856	-9.02113	1
-0.865015	-6.38844	1
4.49694	-7.87173	1
0.334481	7.44619	1
0.916642	-4.77305	1
2.07071	-5.21638	1
6.00958	-5.43651	1
-1.56867	-1.4417	1
2.55692	-4.88385	1
-3.60458	-4.25052	1
0.490111	-0.245296	1
-1.47899	7.00732	1
2.4433	6.60032	1
0.972867	-4.69148	1
4.85427	-7.30395	1
-0.17517	9.43827	1
-3.31144	8.04316	1
4.22399	-5.40048	1
4.4969	-7.87988	1
-1.50301	-7.79354	1
6.10898	-5.0589	1
-3.57537	8.49558	1
-2.90711	-8.0589	1
4.49466	-7.85934	1
-1.54658	-9.03199	1
1.34962	-2.24027	1
5.90547	-4.05428	1
-0.46303	-2.56545	1
8.08762	-1.72073	1
2.24752	-1.19997	1
3.44178	-6.29961	1
2.54884	-2.15477	1
-2.00045	-8.3366	1
-0.905017	-1.32288	1
4.19571	7.86392	1
0.375289	7.44512	1
-1.89117	7.05213	1
4.29488	7.77296	1
0.528875	-0.204434	1
0.228767	-1.28362	1
2.57942	-5.01267	1
-0.0999679	9.42543	1
0.649454	-6.373	1
0.477123	-5.04745	1
-1.29278	-3.22687	1
1.79228	-8.76362	1
8.68284	0.510611	1
2.74161	-7.47611	1
4.29488	7.77296	1
-0.116064	-0.683241	1
8.58265	-0.0752572	1
-3.47154	7.74065	1
-0.820507	9.32061	1
-2.75147	-3.64951	1
2.54884	-2.15477	1
-6.04469	6.70796	1
-0.314894	-3.06943	1
1.12938	-3.09879	1
0.869239	-4.62868	1
-0.581782	-2.33622	1
8.25274	3.7263	1
-9.02561	0.0337369	1
1.97803	-0.453067	1
-0.983785	-1.27294	1
7.09976	-4.43265	1
2.05191	-8.69997	1
1.68659	-8.77695	1
0.0949289	-2.60811	1
0.653364	-9.02069	1
0.201858	-1.30488	1
-5.01354	-6.4022	1
0.939811	-4.6879	1
-1.20562	-5.42774	1
2.54512	-2.128	1
-3.86089	-7.14072	1
-2.19837	-2.02334	1
-0.207172	-0.805706	1
4.00737	-5.38817	1
4.71152	-5.5226	1
-5.99174	4.64123	1
6.21967	-3.74574	1
2.54512	-2.128	1
-3.11023	-3.9205	1
-7.01842	5.9776	1
1.93729	8.18802	1
5.10944	-6.17782	1
0.104778	-1.90435	1
6.71435	-4.62038	1
-1.69458	-7.9669	1
1.3053	-7.01726	1
4.32004	7.77834	1
1.37158	-8.80907	1
-4.62881	-5.40616	1
-3.73115	7.92218	1
-0.0951908	-4.66251	1
0.830234	7.38949	1
-2.05796	-2.46162	1
8.65385	0.365104	1
-3.49186	8.03881	1
-2.90711	-8.0589	1
-1.25835	-3.28982	1
8.27294	-1.42172	1
1.54904	7.83234	1
4.22399	-5.40048	1
-4.15567	-6.59003	1
-0.0653717	7.48242	1
2.23862	-1.19186	1
-3.05359	-3.81905	1
-4.36252	-6.70206	1
-5.96266	4.68018	1
0.121894	-2.62619	1
8.68433	0.255318	1
1.33828	-7.03718	1
4.36329	7.77661	1
2.20619	-1.09324	1
-2.60199	-6.29746	1
2.12587	-8.66686	1
1.98434	-0.611717	1
-7.44201	5.61543	1
-9.02387	0.0307509	1
-1.15306	-3.75753	1
-0.0653717	7.48242	1
1.12388	-1.68484	1
1.01654	6.23353	1
2.28264	-5.18401	1
-6.08773	6.69063	1
-0.0885639	9.4411	1
-0.115424	9.42407	1
1.46894	7.6244	1
3.74706	-6.45944	1
-1.30241	-3.22639	1
0.551442	6.84579	1
-5.66772	7.03989	1
-0.889422	-1.58694	1
0.528875	-0.204434	1
2.23862	-1.19186	1
-0.0951744	-4.66253	1
-7.43553	5.66201	1
2.78118	-7.46937	1
2.93654	-5.10992	1
6.30717	-3.61746	1
1.09188	-8.8094	1
4.32154	7.78219	1
8.56966	-0.906597	1
-0.678209	-4.93769	1
-5.79462	4.83853	1
2.50372	-2.00791	1
7.912	-1.97021	1
7.60978	-2.9058	1
4.4969	-7.87988	1
2.14768	-5.2278	1
1.66387	-5.04989	1
2.74221	-7.45232	1
4.3087	7.77773	1
1.98434	-0.611717	1
-0.216069	-3.46631	1
2.02665	-0.567095	1
1.99403	-8.71072	1
0.134026	-2.90315	1
4.75913	-5.85426	1
-5.98904	4.64721	1
-0.559331	-4.97221	1
0.938971	-0.32209	1
-1.22947	-7.87657	1
-0.79446	9.32606	1
-3.33296	8.15832	1
-2.84261	-6.60327	1
-3.30091	-5.68432	1
-3.40969	-4.03781	1
6.12049	-5.37797	1
1.93729	8.18802	1
-5.00669	-6.50883	1
-0.0885639	9.4411	1
-5.80284	4.83226	1
0.139115	-2.9325	1
6.08449	-3.73101	1
3.5945	-6.49365	1
-0.17517	9.43827	1
-2.00267	-2.67659	1
1.54042	7.23571	1
2.16223	7.03614	1
-4.89704	-5.98062	1
-5.79457	4.83932	1
4.82189	-7.38272	1
2.17228	-5.18846	1
1.14581	6.43708	1
4.95723	-6.13108	1
2.23532	-1.18149	1
-4.57931	-5.36131	1
-1.21236	7.28909	1
-9.02851	0.0250843	1
-4.47728	6.71073	1
5.34347	-6.78903	1
-1.09823	-1.21691	1
-2.91343	7.88518	1
8.25192	3.72721	1
8.59529	-3.07332	1
-2.94325	-4.93289	1
-1.51629	-8.60613	1
-2.00066	-2.67745	1
[truncated: 1,001 more rows]

## Sheet: Figure2b_with_adversarial
X	Y	Label
-4.47283	-1.11409	0
-1.11661	-0.801296	0
-3.88462	2.61641	0
-4.9274	-4.54281	0
-3.64831	-7.48291	0
-4.91571	-1.06335	0
0.993168	5.24168	0
-3.39498	-5.86207	0
-0.776155	-5.52255	0
0.402962	-6.38226	0
-3.7884	7.69583	0
-2.96178	-5.97779	0
-5.59417	2.01781	0
4.26366	-2.04032	0
1.63123	-1.56273	0
-0.918497	-3.16632	0
3.22827	-4.11689	0
7.93511	-0.597059	0
-3.20307	-7.43942	0
1.30996	2.12964	0
2.05496	0.450768	0
-6.07286	0.179061	0
-8.1077	-0.610043	0
3.85227	-3.58058	0
1.37972	-1.50147	0
-3.86123	7.58951	0
-4.03907	0.0477405	0
-1.47862	-7.99402	0
5.10465	3.20045	0
6.32359	-2.44529	0
-5.30092	1.3476	0
8.62628	0.986895	0
1.1349	-6.15895	0
8.82135	0.859212	0
7.29574	1.44892	0
-3.09753	3.38445	0
-3.35291	-2.54639	0
-1.3029	1.48827	0
1.94212	-1.29219	0
-0.15326	7.92904	0
-3.86051	7.61674	0
5.70594	2.55422	0
-0.154541	3.43308	0
0.841925	-6.45766	0
9.09813	-2.78582	0
-3.31875	-4.83514	0
4.17242	-1.46247	0
-2.0279	-2.29069	0
-2.84098	1.62974	0
4.7684	1.57763	0
-3.285	-5.58457	0
2.19085	-3.71099	0
-1.55264	-6.2947	0
7.58382	1.36645	0
-2.23225	-8.08244	0
-8.95329	-0.647239	0
-0.732361	-0.841249	0
-5.37543	1.31831	0
1.54056	-0.330567	0
-4.47825	-5.10227	0
-6.92	-2.30889	0
-2.75519	-6.36956	0
2.58996	7.50756	0
0.121047	8.15866	0
3.92895	-2.90289	0
-5.04886	-2.85936	0
-5.75204	-5.73152	0
-5.08293	-1.25667	0
1.07614	0.956866	0
4.21682	2.04215	0
1.26348	-6.27582	0
-1.17429	6.31213	0
0.233204	-6.90781	0
5.87124	1.6849	0
-6.2001	-3.17538	0
-0.963131	-1.9744	0
-5.42242	0.618518	0
-0.732034	-5.19748	0
-7.70788	3.358	0
-0.675772	-5.66054	0
-4.67088	-0.611575	0
-3.83095	-1.85885	0
3.93174	4.75151	0
-6.50382	4.73277	0
9.38241	0.810111	0
-0.515855	-1.80741	0
8.59723	1.4113	0
-1.46886	2.36642	0
-3.0117	-7.42068	0
3.28172	5.27747	0
7.92295	-0.317557	0
-1.19523	-0.71961	0
-0.507987	-5.78839	0
-2.5974	1.90583	0
-4.303	-6.6529	0
7.64749	1.09563	0
-2.50474	2.20189	0
1.47935	-1.51792	0
8.20101	0.598736	0
4.89893	3.542	0
-7.11197	1.0046	0
2.90204	-4.19122	0
4.08259	-1.78648	0
-5.41531	-2.55169	0
-0.68546	-5.78987	0
9.09815	-2.78583	0
-4.80885	-6.72484	0
-4.33067	-6.02679	0
7.75959	1.20376	0
-6.47513	-0.231136	0
2.92667	2.25678	0
-6.38244	-0.491268	0
-5.17472	-2.29413	0
4.49106	-7.32209	0
1.43244	1.44033	0
-3.89887	-2.70129	0
6.54128	2.82068	0
-0.171441	8.19443	0
1.86085	-1.08248	0
5.37831	2.81677	0
-2.87543	-7.33806	0
-1.16955	3.38908	0
-0.0962313	-1.27692	0
-4.40404	0.092933	0
-0.27978	8.50881	0
-1.59425	-5.6709	0
4.15694	-1.47525	0
1.18567	0.990066	0
-5.0924	0.0932179	0
-1.54485	1.50739	0
3.98518	-2.9846	0
2.39349	3.03097	0
4.17165	-1.12976	0
-3.33262	0.76788	0
2.42053	6.8448	0
0.940956	0.768602	0
0.393075	6.74998	0
4.73602	-6.73376	0
2.67514	-0.836456	0
7.02401	-3.85515	0
-3.96294	7.42836	0
3.4669	-0.950594	0
2.64389	-4.05676	0
3.98271	-2.96922	0
-5.26849	1.35258	0
-4.17511	-5.1806	0
3.33759	-0.756865	0
0.523895	5.82258	0
1.03371	0.558543	0
-7.79055	0.997879	0
3.94707	-3.01373	0
9.40617	0.81967	0
-4.17121	-1.55132	0
-2.66615	-7.15979	0
4.24836	2.10246	0
2.52384	7.27519	0
-3.41575	-4.58474	0
0.99079	2.58422	0
-3.97149	-1.57843	0
-3.34058	-3.04637	0
-4.08465	-7.59758	0
0.03283	2.53692	0
-4.86665	-6.84233	0
3.34849	-0.75272	0
-1.23203	6.25669	0
-3.9355	7.46338	0
5.57923	2.61995	0
-2.12146	-4.71732	0
-4.76871	-2.89107	0
-2.8413	-7.44015	0
-3.71324	7.80707	0
-1.3802	4.23536	0
-5.40775	2.33324	0
-3.90255	-0.601252	0
6.52441	-0.4068	0
-4.57569	-3.79358	0
-3.58967	7.93759	0
-2.85508	-6.71915	0
4.53267	-4.22812	0
6.9092	-3.26896	0
-1.37971	-2.54064	0
-3.45623	3.07138	0
-2.89763	-7.40287	0
-0.711507	-1.31531	0
7.8469	0.984447	0
4.70534	-6.84799	0
-7.63383	0.295586	0
0.563275	6.07156	0
9.25437	0.819761	0
7.03105	-4.8506	0
-0.21262	8.04169	0
4.0347	-3.27343	0
4.12038	6.65033	0
0.900894	4.72409	0
5.96342	4.29881	0
5.53351	-1.25989	0
-2.78077	-2.87979	0
3.92288	-2.49201	0
-2.97237	-6.01682	0
1.76666	0.419707	0
-3.25608	8.28579	0
2.77226	-0.899505	0
9.09789	-2.78567	0
2.09337	-1.49423	0
-3.73607	-7.49324	0
6.98901	-4.77877	0
-6.53261	-0.442596	0
-3.32023	-7.62478	0
-4.27797	3.70537	0
1.70689	-3.53433	0
-0.865061	-0.8178	0
5.78866	-0.167383	0
-5.26054	2.45855	0
3.07238	7.0189	0
9.38039	0.805254	0
8.06253	2.69792	0
2.58575	2.47707	0
7.6388	1.28492	0
-3.35853	8.19798	0
-4.96182	-1.30171	0
-0.835599	1.97571	0
-1.39117	-4.35766	0
-0.140294	7.96592	0
3.13813	-4.2643	0
-6.78631	-2.60575	0
5.423	-4.42821	0
8.08215	2.37398	0
-0.655957	-2.28591	0
5.21433	-0.0398231	0
5.09663	4.3766	0
4.82613	4.325	0
1.21192	5.40776	0
-7.99995	-2.19616	0
-2.56512	0.217142	0
-1.89699	1.73932	0
-2.5455	1.28987	0
3.50181	-1.13785	0
3.77306	0.677591	0
-6.92265	-0.42298	0
-3.83632	3.23084	0
-0.17134	-1.24511	0
0.482365	-6.52307	0
-0.294737	8.51705	0
-4.07149	-6.17712	0
-0.0452667	3.79982	0
7.89592	-0.91762	0
-1.20692	6.08137	0
1.32179	4.12135	0
5.59676	2.56655	0
-5.0046	-1.07578	0
-0.567203	-4.11544	0
-2.76426	0.151651	0
-7.96606	-0.364009	0
-1.21656	6.11714	0
6.34549	-0.29425	0
-4.43899	-4.26066	0
-1.31544	1.33538	0
3.41039	-2.11384	0
2.94002	4.49338	0
2.85011	2.27082	0
5.62176	4.83097	0
-3.59725	-2.52545	0
-5.96554	-3.04286	0
-3.1889	0.832016	0
-5.17298	-1.41093	0
-2.41315	2.17355	0
-2.90669	-6.88525	0
0.430895	1.46862	0
-0.593131	4.00237	0
3.08866	-0.0224951	0
7.00448	-4.86101	0
4.97141	2.98034	0
4.26275	-2.35144	0
3.22718	4.60548	0
-5.13848	-4.00399	0
-5.64994	3.51806	0
2.74487	1.48625	0
-3.32079	-7.36725	0
-4.93975	-6.75027	0
-2.30365	-4.77605	0
-4.91433	-0.0456522	0
2.85651	2.18364	0
-0.611356	3.98396	0
4.58004	-5.94475	0
-3.23863	2.03218	0
1.6322	-3.43984	0
3.92604	-1.60796	0
-3.51551	3.88764	0
3.35561	-0.728859	0
4.40118	-7.39485	0
1.19029	-6.19123	0
5.05068	3.04266	0
0.146376	4.16872	0
-1.45568	-7.99592	0
-3.81931	-6.30069	0
-4.6196	-1.08464	0
7.9326	-0.216656	0
-6.36162	-4.00319	0
4.54477	1.41653	0
4.41139	-4.20333	0
-8.40061	-0.0614592	0
4.59724	6.11305	0
2.39499	-1.931	0
2.97488	0.263701	0
0.387711	-2.60421	0
-8.97049	0.494068	0
-1.27299	-0.714779	0
3.69541	-3.8798	0
-0.632622	4.30157	0
-3.96889	-2.97788	0
5.00424	3.2079	0
3.10136	6.9207	0
-3.7583	-6.81727	0
-2.74115	-0.9849	0
0.635939	5.88079	0
2.4735	-1.42582	0
2.97664	7.00705	0
-3.17845	-2.05113	0
-0.863062	1.98834	0
5.24937	-4.44476	0
2.05542	4.10591	0
1.25044	-6.23446	0
4.64415	-0.122896	0
0.899017	0.622612	0
2.47101	2.75579	0
0.00189901	4.62062	0
-2.36656	5.90245	0
0.35222	4.85156	0
3.22698	-4.25441	0
-2.66118	-4.6845	0
7.11049	-3.82486	0
-6.80718	0.3994	0
-1.22233	6.13273	0
-6.21922	-3.38979	0
-5.34709	-4.5029	0
1.23225	0.951486	0
1.90684	-3.41612	0
2.71288	-0.989829	0
4.73945	-6.61615	0
-0.197023	-4.1853	0
-1.76463	0.964514	0
-2.9691	-2.90062	0
2.23807	6.76795	0
2.89615	0.810424	0
6.98305	-3.76596	0
5.35063	-4.1229	0
7.01831	-4.84012	0
5.07255	3.00704	0
0.0765113	4.74955	0
-0.743993	-1.11662	0
-7.96325	0.33583	0
-5.6624	2.64838	0
3.35706	3.83988	0
0.806587	5.26732	0
6.73883	-0.583888	0
-0.689928	-0.8643	0
-4.44954	0.0474176	0
-8.2189	1.52328	0
1.21874	3.74527	0
1.46375	-1.60513	0
3.2361	-6.58124	0
4.67777	-5.84709	0
-0.607721	-1.41485	0
2.25648	2.48086	0
-1.31463	-5.48894	0
5.50876	0.0910554	0
1.21161	4.0865	0
4.99923	1.82694	0
-1.36275	-0.676081	0
-6.8672	1.96842	0
5.91263	-0.115066	0
7.96161	0.162597	0
-7.81332	0.295224	0
2.3613	3.09978	0
-1.60884	6.10881	0
-3.3286	-6.62007	0
4.02666	-1.86124	0
-3.99128	-1.06308	0
9.35112	0.810381	0
7.98271	-0.476071	0
-3.6176	2.42168	0
-8.39256	1.21093	0
4.17065	-1.17105	0
9.40902	0.814877	0
-0.358089	-4.22361	0
3.3451	-0.795982	0
-5.36068	0.800398	0
-1.40164	-0.598134	0
5.43492	2.59512	0
7.68211	1.11778	0
-2.76713	-0.854163	0
2.02284	-1.23331	0
-3.40328	2.46342	0
5.79748	-4.08994	0
-1.42916	4.04992	0
0.0503915	4.62789	0
-2.64253	-0.0197274	0
-4.92088	-0.984091	0
6.06164	-2.50867	0
5.51382	5.02748	0
6.66172	-0.517949	0
-4.77171	-2.59348	0
-2.66943	2.43556	0
7.70598	-1.54288	0
-6.32531	-0.530615	0
0.609263	1.66427	0
0.631579	4.94335	0
2.02047	-3.65645	0
5.73012	-0.27337	0
-1.01841	1.97587	0
-2.26728	6.03224	0
2.61706	-3.91998	0
4.68206	-6.45541	0
0.706482	4.31877	0
1.51917	0.616778	0
4.75389	4.25397	0
-1.14317	6.05751	0
1.7465	1.81654	0
-2.77291	-0.791021	0
-6.53886	0.208812	0
-2.82305	1.71206	0
-0.520685	-5.44274	0
-1.08398	3.46537	0
1.78036	4.18676	0
-2.95002	2.77331	0
-2.57081	1.9994	0
7.4983	1.32855	0
1.59014	-0.421367	0
1.89284	-1.17016	0
-0.171714	4.11744	0
-1.78502	6.25146	0
-2.98767	-7.2581	0
6.14082	-2.87053	0
-3.6141	7.92414	0
-2.68515	0.0839669	0
2.71144	1.32107	0
1.82109	-3.62139	0
-2.45648	-3.68363	0
-4.71564	-4.77235	0
-6.26904	-0.705108	0
-2.56889	1.76706	0
4.99614	2.83976	0
1.21305	0.689765	0
-0.684458	0.723728	0
-3.40052	0.718327	0
7.56843	1.24345	0
-6.96946	0.121036	0
4.84949	-0.0745082	0
-3.84245	-7.83552	0
1.93859	-3.67755	0
1.80193	0.869734	0
9.21006	0.828251	0
5.42025	3.10807	0
7.10367	1.52897	0
2.82711	6.97715	0
0.788743	-6.42104	0
0.368933	6.64692	0
2.68992	6.86319	0
-4.91418	-4.65601	0
-2.79281	-2.92169	0
-4.30315	1.98576	0
-2.77867	-2.93098	0
0.330365	6.99551	0
-1.81184	5.88368	0
-5.18675	-3.92191	0
-3.95449	3.25177	0
3.94687	-3.21473	0
-6.25681	-3.6286	0
5.34376	-0.560463	0
-6.33347	0.409417	0
5.22069	2.93023	0
1.69805	-0.735438	0
5.22311	-4.16563	0
3.43907	-5.60221	0
-1.12742	1.28072	0
-4.29603	-4.96258	0
3.0022	0.00692403	0
5.36979	-0.818844	0
2.99893	0.0498467	0
7.88251	-1.69287	0
-5.67127	3.49402	0
-3.58333	7.93918	0
7.90198	-0.920888	0
-3.50903	5.73551	0
-3.68587	-5.36761	0
-3.04926	1.25125	0
-2.31335	1.98837	0
-5.23585	1.38813	0
1.16268	-0.931525	0
4.24639	-1.70539	0
-4.1798	0.140714	0
-3.32117	-1.82786	0
-4.51617	-4.41026	0
1.95649	0.486499	0
-1.02834	-4.67114	0
5.12324	3.04038	0
0.477704	1.74195	0
6.43983	3.05645	0
5.03537	3.15428	0
1.43713	0.41788	0
-0.76912	2.05246	0
-3.85909	3.10418	0
-1.54575	-5.35706	0
4.02446	-3.27991	0
0.931617	0.461572	0
2.60014	1.27408	0
-3.64636	-7.14598	0
5.28279	-0.416876	0
0.569165	6.30697	0
-5.34545	1.38231	0
5.98902	-3.94995	0
3.42471	-3.02034	0
4.6912	-6.37486	0
-5.93744	2.07367	0
-3.40244	-7.28059	0
4.41933	-4.6155	0
2.8291	-4.16396	0
-5.05001	-1.07116	0
2.08845	-1.3229	0
-3.11825	-5.76168	0
-1.9608	6.33729	0
4.52403	-7.27167	0
4.67917	-6.28223	0
3.97814	-2.64644	0
2.93226	0.353279	0
-8.9855	0.432167	0
-3.49629	-7.34511	0
-0.0520719	4.08685	0
6.38255	-0.312835	0
0.763264	1.87674	0
-4.91758	-3.12506	0
2.16774	-3.70683	0
-3.35992	8.19656	0
-2.71313	-6.48931	0
-2.72683	-0.535677	0
-2.79575	1.185	0
-1.07778	1.41306	0
-3.29476	-5.6725	0
5.41114	0.075959	0
8.66179	1.25555	0
-2.7611	-0.171741	0
0.977477	2.52808	0
1.90314	0.427144	0
4.33337	4.88641	0
-3.20129	-2.5643	0
-3.67514	7.8451	0
-4.50089	4.99982	0
-3.56748	-6.88603	0
-4.24617	0.0490275	0
3.79883	-3.27083	0
-3.7549	7.74083	0
6.77139	2.28423	0
5.57386	-1.31474	0
-3.30815	0.580567	0
-3.81033	3.27602	0
-4.83828	0.935677	0
-3.09148	-2.77348	0
1.4504	-0.541471	0
4.69759	-6.9434	0
4.69837	-6.71622	0
4.12488	6.61432	0
2.74219	6.90475	0
1.80064	0.483088	0
-3.16005	4.08105	0
-3.74261	-6.27834	0
-1.86558	-4.05281	0
-4.23363	-5.42618	0
6.8936	-4.12875	0
-8.05158	-2.22721	0
0.221386	2.65441	0
1.71382	-3.53854	0
-3.96169	7.45044	0
-6.13161	-5.0349	0
0.227557	-6.34661	0
6.50156	2.89422	0
-8.04189	1.08924	0
-2.96702	-7.20032	0
4.14491	-1.28872	0
-6.4315	-0.712844	0
1.00462	0.962244	0
4.42532	3.60543	0
1.58133	-0.659285	0
1.78086	-3.59403	0
2.51332	6.53327	0
-3.60739	-4.04911	0
3.70556	4.28546	0
9.3886	0.810519	0
-4.16706	0.0605671	0
7.37595	0.848166	0
1.02969	2.8102	0
3.29201	-5.67502	0
-8.11527	1.05874	0
2.53047	3.12432	0
3.94448	-3.71781	0
0.371003	-1.52485	0
-1.10723	3.43151	0
2.64539	2.80346	0
6.52561	-0.405393	0
5.04577	1.05039	0
0.0443114	4.55355	0
-1.35882	3.91434	0
-3.32006	-2.47741	0
-1.65405	-5.54843	0
-4.94443	-1.62436	0
5.07627	2.90921	0
-2.2522	-0.488941	0
-1.42081	4.1247	0
-5.15131	0.0426197	0
-0.256907	8.29554	0
-0.24541	-4.23155	0
-8.87867	0.305759	0
-3.2911	3.66032	0
4.66831	1.31778	0
0.677355	-6.41935	0
-8.01002	3.08744	0
-8.60101	-0.759919	0
9.09814	-2.78581	0
-1.0668	1.81168	0
5.22127	0.216967	0
-4.11271	2.00474	0
5.57446	0.0135438	0
-4.82248	-1.04378	0
-1.19417	6.32637	0
-0.0885766	-6.23095	0
9.38997	0.80879	0
-0.37202	-1.43709	0
5.77601	4.08971	0
-1.64683	-6.60357	0
2.9121	-2.11272	0
-2.62657	0.00141798	0
7.65393	-0.810583	0
-1.15839	-0.691026	0
2.83276	1.35052	0
-0.191567	-1.50418	0
5.83162	-0.122139	0
-5.63521	1.13661	0
-3.29793	8.25376	0
-5.04064	-4.45944	0
-0.779789	3.88555	0
2.08589	-3.62433	0
-3.57849	-6.43175	0
7.63287	1.10559	0
-5.16116	0.13089	0
-4.11266	-4.81593	0
-5.15126	-4.41534	0
-4.84911	-1.08156	0
-6.19788	-3.58852	0
4.13646	-5.6413	0
-1.30849	-0.87156	0
-4.07293	-4.31388	0
-3.85789	7.597	0
0.75444	-6.47893	0
-4.2131	6.93317	0
-7.94035	-2.55706	0
7.48525	0.936473	0
2.37644	3.24791	0
-3.31675	3.70168	0
-7.89239	0.442778	0
-3.44686	3.67385	0
2.98686	-0.0402252	0
-1.35967	5.94544	0
-6.11779	-3.41795	0
4.83422	2.15368	0
1.46422	1.07021	0
-3.31394	-5.65183	0
-4.10178	-3.08646	0
-3.86449	-6.2153	0
2.5923	2.4825	0
2.71633	6.95168	0
0.039676	-1.4285	0
5.79927	0.218483	0
2.10904	-1.58585	0
5.8454	-0.187002	0
1.69955	3.39987	0
-5.91863	1.82913	0
9.09833	-2.78613	0
-5.11914	-3.98641	0
-4.16364	1.77928	0
4.70067	-4.24688	0
-1.24397	-0.456367	0
1.30525	-1.47692	0
-0.166057	8.25166	0
-0.151981	3.03161	0
5.71365	-0.680477	0
-1.8085	1.68038	0
-8.1759	0.644755	0
4.18637	-7.66664	0
-6.38232	-3.42953	0
-6.52034	4.77463	0
5.56589	-1.33314	0
-4.78498	-3.03644	0
0.542863	-5.40496	0
3.3864	-5.50538	0
-3.91324	-7.93339	0
-4.86571	-1.11265	0
5.33016	4.32769	0
0.96986	-0.264419	0
8.79562	1.04603	0
6.85224	2.31374	0
-2.29786	5.74875	0
0.286038	-6.43984	0
1.73624	-3.56971	0
-3.17804	-1.48026	0
-5.82623	-5.49845	0
5.26569	1.65696	0
1.74757	0.526586	0
-4.41991	-4.92953	0
-2.27904	-0.690365	0
2.74408	-4.13582	0
-3.04295	3.54703	0
-0.0614463	-4.33529	0
-1.18261	1.10876	0
-3.652	-7.31451	0
-3.96254	7.43399	0
1.55658	-0.561943	0
-3.74475	3.27057	0
1.40337	1.36717	0
-1.47748	2.86653	0
6.26276	-2.48154	0
4.71243	-7.03557	0
-8.00049	1.08424	0
1.34807	1.24261	0
-3.14817	-2.61196	0
-3.94276	-8.03549	0
-6.55167	0.411298	0
1.80439	-1.08874	0
2.93833	6.8716	0
-2.61172	-1.25493	0
-5.14595	2.30794	0
-3.07669	4.15201	0
-2.75881	-6.26918	0
4.72544	-6.75507	0
-3.77516	-4.19319	0
3.48482	-5.56554	0
0.57046	1.94443	0
-1.56842	-6.64445	0
-0.340916	4.42313	0
-6.34748	-4.50546	0
-5.04301	-1.6347	0
4.59101	6.10116	0
3.53788	1.62811	0
1.39287	-0.620331	0
-5.83752	0.104245	0
-0.176534	8.23474	0
4.18537	-7.67109	0
-2.81661	-3.23786	0
4.73099	4.52013	0
3.71095	5.23197	0
-4.79046	-0.341703	0
1.31907	1.14734	0
-3.48611	8.04578	0
-3.3009	-6.26875	0
4.63145	-7.16007	0
2.37586	2.52387	0
4.20772	-1.38915	0
-4.65772	-6.52635	0
-8.1566	-1.67897	0
-7.11637	1.49701	0
7.93163	-0.413436	0
5.35168	-0.995182	0
3.00473	-0.217041	0
-3.59991	5.84467	0
2.4913	-1.23809	0
1.66365	0.357508	0
-1.25677	1.14465	0
-1.70571	-4.89718	0
-3.78868	-7.8779	0
-3.46365	8.07841	0
-3.49782	-7.19604	0
3.35427	5.71034	0
-3.52734	7.99084	0
-3.85594	-4.98826	0
-8.97546	0.384836	0
-3.52284	-7.37246	0
6.91177	-3.8084	0
1.22848	-5.83376	0
3.97452	-3.23076	0
9.09816	-2.78582	0
-8.13969	-1.42093	0
-4.22129	-1.31097	0
-0.415203	2.47865	0
-4.55213	-6.74537	0
-3.36928	8.19086	0
-3.22138	-5.57594	0
0.161193	-6.72671	0
-2.96793	1.39382	0
-6.0336	-5.87151	0
3.41393	-0.936597	0
2.8768	-0.267768	0
-4.58474	-3.40807	0
-4.47245	-2.7753	0
-0.144747	7.7107	0
7.85902	0.913612	0
-3.99223	-6.1506	0
7.94842	0.260597	0
2.02761	-3.60999	0
-1.48507	3.00525	0
-3.20239	3.36644	0
-3.54761	5.78652	0
-1.70752	-4.81094	0
-6.27672	-3.71544	0
3.41744	-5.60462	0
5.95433	-2.35669	0
3.65113	4.36421	0
-1.26722	0.830838	0
4.55124	-7.19145	0
7.3823	1.41677	0
-2.19906	-4.26757	0
-2.8285	-7.23427	0
-2.05251	-2.64876	0
4.73496	-6.82809	0
-5.11682	-6.60488	0
-0.0880523	-1.16512	0
1.81039	-3.2629	0
-4.90176	-0.528981	0
-3.63386	-5.45567	0
4.28687	-2.02296	0
-8.59492	-0.69212	0
4.0066	-0.183704	0
3.9472	-1.19843	0
-4.36883	-4.76156	0
4.70769	1.34015	0
-0.111353	7.79385	0
-1.2316	6.32134	0
-7.97401	0.520797	0
-3.29275	8.26408	0
-3.60937	7.91654	0
-0.0671386	-4.43835	0
6.71758	1.3618	0
7.7774	1.07544	0
-0.0111133	-7.07369	0
-3.8775	7.56918	0
7.07864	0.568324	0
0.521176	3.32534	0
-5.61163	1.23888	0
-4.67912	-3.79188	0
-5.86246	1.78552	0
-2.62265	0.969663	0
0.438194	4.08339	0
-7.81799	0.249589	0
-3.99531	7.36974	0
-3.95142	-7.40459	0
-4.00951	-7.6947	0
-3.6282	7.90078	0
0.0770585	3.61948	0
-3.31257	8.24247	0
3.27817	-5.5372	0
2.89542	6.88547	0
-3.46675	4.10586	0
-1.01085	6.0884	0
9.06751	0.84265	0
-4.84129	-1.08118	0
-4.01716	-1.53391	0
2.90853	-4.19484	0
-6.22667	-3.27592	0
5.65011	-0.534239	0
-4.98597	1.49364	0
4.04911	-4.94698	0
9.09337	0.839235	0
-2.58813	-1.30926	0
7.88175	-1.08479	0
1.31192	-6.03755	0
2.01326	-3.70729	0
-1.17168	-5.43598	0
3.24988	-5.80025	0
-6.91473	1.06382	0
-3.36963	8.17955	0
-4.81093	-6.89664	0
-8.21091	1.79228	0
2.13342	3.88984	0
1.54809	1.78074	0
-5.4908	-0.320079	0
-4.8827	-0.963638	0
1.8494	5.61412	0
2.81296	4.86278	0
3.03446	6.85263	0
-1.45662	4.07553	0
7.65972	1.229	0
-4.11724	3.23308	0
-4.25188	-6.2907	0
7.74589	-1.42072	0
8.95096	0.875896	0
0.56078	6.19726	0
2.27189	-1.47182	0
-6.40586	0.749229	0
2.47079	6.46786	0
-4.99937	0.0439569	0
-3.86547	-5.21009	0
-1.18097	6.18571	0
-4.86849	-4.00263	0
-3.34449	-2.50495	0
-1.24025	-4.4593	0
-3.63866	0.0330861	0
-1.89869	6.30218	0
0.846632	1.12231	0
-6.06021	-5.47191	0
-4.31199	-0.860161	0
-4.79456	0.184942	0
2.52866	0.819025	0
-4.43455	-5.09017	0
2.7802	0.75211	0
0.545111	6.23258	0
-0.511894	6.91166	0
-6.89271	-0.897088	0
7.56272	1.25645	0
6.94741	-3.95081	0
4.10477	-0.685084	0
8.95189	0.865868	0
0.0489184	3.32192	0
-1.40518	1.69291	0
-2.3238	-8.08505	0
-2.74183	-0.574875	0
-3.52525	8.01375	0
3.3479	-0.815057	0
-4.73397	-3.65887	0
0.15261	7.08596	0
1.1254	-0.884042	0
-3.66961	0.950549	0
3.93092	-1.7179	0
-2.8938	-1.3545	0
1.47249	-1.54679	0
2.01807	-3.70536	0
4.97195	1.52975	0
-1.16748	1.63713	0
-0.23252	8.34708	0
4.58854	6.08609	0
2.9443	4.27648	0
-2.76317	-1.08009	0
4.80976	1.55895	0
0.0410605	2.44919	0
-2.36111	-1.96105	0
-5.91824	-6.0857	0
3.56131	-5.36656	0
-2.48844	0.0349164	0
8.04381	0.580007	0
-0.840279	-0.776397	0
-2.82413	-0.79816	0
0.666997	1.60833	0
-3.79917	7.67472	0
-4.5027	2.76536	0
-3.17807	-5.85583	0
-4.05346	-4.58086	0
-0.17683	7.95726	0
1.0893	0.931983	0
6.62992	-3.18386	0
1.96685	4.22589	0
-8.14466	-1.867	0
-4.05181	-1.64272	0
-2.31818	-3.81858	0
2.51054	3.07131	0
4.03644	7.10483	0
4.13638	6.82183	0
0.488539	1.51395	0
-3.3062	8.24783	0
4.57134	1.77447	0
3.32783	-0.700635	0
-3.42134	8.12663	0
-5.05932	-4.56475	0
9.05169	0.897515	0
-3.67481	7.8308	0
-3.26947	-6.93677	0
-5.94903	-5.83751	0
1.51983	0.800996	0
5.04476	3.03701	0
7.41526	1.84332	0
-2.39588	-7.3739	0
-1.26184	-4.69233	0
-5.11385	-1.45272	0
5.80067	-0.629531	0
-1.31057	4.19718	0
2.71807	0.489898	0
5.08483	2.90035	0
-2.42221	5.83021	0
3.27267	-4.22593	0
2.99691	-0.46034	0
-3.96687	2.95987	0
-0.196818	8.17797	0
6.73464	-0.567621	0
5.72507	-0.399408	0
7.88982	-1.03561	0
-1.20303	-4.56769	0
-5.39873	-0.0637848	0
-2.96535	-7.11113	0
-3.42978	-6.99073	0
-5.70276	-5.5896	0
5.45935	-0.00622533	0
3.45871	4.76117	0
-0.390061	-4.31579	0
2.19084	2.77692	0
9.37414	0.818285	0
4.44705	4.56666	0
3.98126	4.56918	0
-0.647612	-6.26615	0
4.48861	6.24527	0
-7.34622	-1.74696	0
-3.82831	-7.31216	0
-0.929808	-0.981955	0
-6.26979	-3.74713	0
-2.7602	0.0352051	0
4.21927	-1.96392	0
2.05105	0.348135	0
5.4416	-1.16673	0
2.98225	7.07122	0
-3.03153	4.18153	0
4.25652	-5.28971	0
-4.94298	-4.5626	0
-4.61688	-2.96399	0
3.35584	-4.08716	0
0.314811	1.41192	0
6.87626	-3.89727	0
-2.36162	5.96984	0
-4.05443	3.24554	0
1.40255	1.07222	0
-0.116924	8.44822	0
2.777	2.19723	0
4.07897	4.68782	0
-3.43856	8.11498	0
-0.281136	-1.20057	0
-5.7219	-0.259112	0
4.87959	4.17129	0
-1.42706	-0.548026	0
-3.79945	-1.49913	0
-2.91066	1.70965	0
-1.34191	1.29888	0
-3.49663	5.72073	0
0.166759	7.10585	0
1.72969	-0.50743	0
-0.988032	4.34467	0
1.04067	6.84999	0
-5.05515	-1.11375	0
2.16405	3.786	0
5.82695	4.65861	0
-3.13489	0.679458	0
-4.03646	-4.99387	0
2.59242	2.25554	0
-2.18108	-8.06386	0
5.49594	-1.39011	0
6.78666	-4.03207	0
-8.1092	1.23157	0
-7.79048	3.28145	0
-8.13618	0.669055	0
7.96263	-0.0620139	0
-4.63385	0.044396	0
-4.29088	-5.65069	0
3.37002	-5.56893	0
0.615298	5.36101	0
1.48045	-1.51646	0
4.6945	5.81847	0
-5.87985	1.93468	0
0.751162	-6.39883	0
5.87113	-0.15496	0
5.13734	0.721251	0
-0.0775048	8.09637	0
4.42899	-7.37856	0
-4.2491	-7.32996	0
-1.07863	3.78296	0
6.34884	-2.55618	0
3.93117	-3.278	0
-5.0929	-4.69066	0
-3.9085	-7.55524	0
-6.52797	-3.16643	0
9.25183	0.827475	0
-1.13185	-6.33536	0
-0.00826499	-4.16751	0
0.596176	-4.7202	0
3.26625	-5.50953	0
-3.25267	-5.72751	0
-4.0338	3.3927	0
2.63339	2.43542	0
4.80863	4.22583	0
-0.443293	-2.47197	0
-1.03085	6.09607	0
-8.11314	-1.25075	0
-2.52989	1.74036	0
3.75909	7.02631	0
0.00134271	-4.39464	0
-2.17742	6.16995	0
4.27352	6.41306	0
-4.42106	-7.34179	0
-3.25236	-2.59199	0
0.0644344	-6.42433	0
1.83397	-3.61302	0
-6.0197	-5.64923	0
3.42542	-5.57433	0
-1.2687	-0.656486	0
-0.961153	1.99967	0
-6.72763	-2.63053	0
0.706024	-4.95835	0
-5.04928	-5.9802	0
-3.28219	-2.53313	0
-0.870268	-3.185	0
-8.00049	0.383564	0
3.78509	-3.66294	0
0.366579	-6.19579	0
-4.32779	-5.10305	0
3.43975	-5.56176	0
-0.900572	-4.83179	0
-3.90738	-7.13168	0
2.41964	4.16356	0
-5.20674	0.34312	0
0.915112	0.987809	0
-2.15726	1.88352	0
4.55487	6.03857	0
-6.4475	-0.425729	0
2.77241	7.09044	0
4.10315	6.36462	0
-0.8972	-4.78939	0
-6.13961	-3.04056	0
-0.508707	-6.3861	0
-4.99592	-1.08142	0
-6.89212	0.396593	0
5.67361	-0.558459	0
-3.56966	7.97162	0
-5.07542	-1.53791	0
-0.19255	-6.2842	0
-3.40536	-2.51884	0
-4.96085	6.12579	0
-0.0504831	-0.691699	0
0.223904	-6.12912	0
1.40834	-1.44837	0
4.18315	-1.87576	0
-5.55698	-2.90847	0
-0.992403	0.973232	0
-0.0979979	-0.820768	0
-4.2748	-5.9616	0
2.06511	-3.66535	0
-4.08948	-6.10197	0
4.08928	-1.82746	0
-1.21979	1.64794	0
-1.14963	-4.63919	0
5.13732	2.83573	0
2.49032	-1.73707	0
1.10034	-6.22733	0
8.62775	1.29274	0
-6.10334	-1.88833	0
4.70821	-6.42836	0
3.92913	-2.9486	0
-4.72805	-1.61441	0
9.09787	-2.7857	0
2.02203	3.61065	0
-1.96004	-6.03831	0
-4.3359	2.15802	0
4.22771	-1.91661	0
4.26055	-1.86871	0
-0.435835	-6.34795	0
-0.284304	-3.02177	0
-0.716608	-1.95447	0
7.84637	0.146477	0
-2.61189	-2.29801	0
9.07583	0.843103	0
1.49514	-5.58326	0
4.86503	3.33731	0
-3.4124	0.746448	0
-0.0338868	8.21719	0
-3.51804	8.03234	0
-4.65283	1.5403	0
-2.37783	5.99089	0
-3.8727	6.17176	0
1.06829	-6.33457	0
4.7012	-6.9063	0
-5.2043	0.427478	0
-6.32262	-2.51041	0
-2.73293	0.724226	0
1.93201	-3.42152	0
-3.4808	0.789892	0
-1.46375	-5.16761	0
-1.75643	1.79709	0
-2.37239	5.93822	0
5.54069	-1.39034	0
-3.35763	-7.45494	0
0.475013	5.66996	0
-7.92657	2.80368	0
4.20343	-1.84437	0
7.00228	-4.79644	0
-0.206804	8.21427	0
-4.90304	-3.07574	0
-1.28856	2.20285	0
2.32978	5.41032	0
7.06039	-4.84951	0
-0.856348	-6.14856	0
5.28906	2.85845	0
-4.13449	0.166606	0
4.7346	4.47149	0
2.12092	-1.25105	0
-0.75156	-3.6365	0
0.88729	4.26078	0
-0.238546	8.4334	0
7.95401	-0.498788	0
-2.7069	1.58142	0
8.0064	0.00373067	0
5.80071	-4.10026	0
-1.66064	-5.52233	0
-5.53902	5.03563	0
-3.35017	8.20944	0
-6.12679	1.14489	0
1.90045	-3.66442	0
-2.0719	-2.38209	0
0.618509	1.1728	0
2.34291	5.43787	0
9.37958	0.810004	0
3.35813	-5.5353	0
8.23482	0.865692	0
5.87872	-4.11293	0
-4.45094	6.658	0
2.67982	-4.10422	0
-5.3846	2.44919	0
1.29675	4.20055	0
2.96666	-0.538487	0
0.537308	5.47588	0
4.12355	6.60978	0
2.80357	0.772048	0
3.3999	6.94044	0
-0.349852	-4.56005	0
-4.27761	2.45265	0
4.03463	-1.91213	0
5.15583	4.90653	0
5.20101	3.01132	0
-8.88524	0.295846	0
-4.00248	-1.63092	0
2.23318	0.436646	0
6.14608	-2.58824	0
5.01264	3.49594	0
-8.17242	1.30205	0
3.3643	-0.819095	0
-0.920891	1.95564	0
-2.56784	-6.57674	0
-4.56132	-1.19377	0
4.18312	-1.22517	0
-0.609575	4.71684	0
-5.97595	-3.30807	0
5.09467	0.82954	0
1.76942	-1.47922	0
-3.1106	3.34064	0
-1.30697	-0.731549	0
4.62402	4.41714	0
-2.62448	-1.10737	0
-0.346485	-4.47098	0
1.39299	1.23417	0
-3.90909	-7.45541	0
7.54699	1.1734	0
2.1908	7.24468	0
-4.91916	-1.62074	0
-5.56651	-0.316967	0
-4.51621	-5.63875	0
-2.98079	-7.41425	0
8.86819	1.09892	0
-0.228861	8.47289	0
1.65394	5.38503	0
6.59079	-0.455572	0
-4.28296	-1.45422	0
0.124633	4.29227	0
8.97566	0.871084	0
-4.9215	-1.09802	0
4.64348	-7.04378	0
2.6199	-4.03418	0
1.20926	0.517237	0
-0.137899	8.19304	0
-3.33448	8.2169	0
5.25257	0.454605	0
-4.3459	3.40245	0
-6.33109	1.52921	0
4.51051	-6.55527	0
-2.65954	-7.50088	0
-0.083991	-1.31765	0
-5.23794	2.48466	0
-4.93748	-1.4341	0
-5.2881	0.522377	0
-4.12622	2.0783	0
6.54226	2.86173	0
-6.66421	-2.87398	0
0.420834	6.5469	0
-0.748544	-6.17502	0
-3.79243	-7.84767	0
-0.806505	1.97648	0
2.56383	-3.95889	0
-0.532828	-4.35433	0
-5.83676	-2.95117	0
-5.01099	-1.68397	0
-0.172998	7.79921	0
-6.5117	-0.0606792	0
7.53095	1.34398	0
-6.24232	2.15111	0
5.53316	5.02491	0
-3.72277	-6.26682	0
0.104318	-6.28798	0
-2.78203	-6.54039	0
0.586536	6.14153	0
1.54949	-1.5821	0
-5.03929	-4.4875	0
-8.0545	0.504513	0
6.34035	-0.295557	0
-3.94121	-7.06566	0
-0.664835	-1.11458	0
3.1276	-4.23849	0
7.64025	1.1121	0
-4.7007	-6.79926	0
-6.17553	-3.63435	0
0.887627	1.17374	0
3.99119	-3.03526	0
-2.89429	1.69206	0
-6.77634	0.151289	0
2.60065	-4.05423	0
5.02302	2.85801	0
-1.31612	-5.01974	0
-4.41488	1.71598	0
-4.97287	-3.55045	0
-3.49942	-5.54529	0
4.6202	-7.1161	0
-3.42266	0.909906	0
-6.71034	1.42046	0
-1.86278	-0.19856	0
-4.67261	0.574541	0
8.6811	0.953679	0
9.16655	0.846801	0
0.0880515	-6.3227	0
-1.29002	4.09027	0
4.24277	-1.80914	0
-3.16125	4.28437	0
0.471776	5.22104	0
-8.47028	0.430221	0
7.95135	-0.458106	0
-0.253961	8.46589	0
1.77898	-1.47803	0
-7.08134	1.07985	0
4.98375	2.6904	0
-4.64773	-3.95181	0
-6.41857	0.536255	0
-0.926289	-1.20227	0
0.476252	-6.70702	0
7.33971	1.71383	0
-1.52848	1.32371	0
-6.11354	-5.99175	0
5.82256	4.26727	0
-7.56485	-1.62452	0
-3.4258	-7.49939	0
-0.00349999	4.76533	0
7.89608	-0.39998	0
6.07464	1.72325	0
-1.70959	-6.61862	0
0.685441	-6.36237	0
-0.95237	-6.3555	0
-0.545757	1.0821	0
-3.84091	6.13608	0
-2.57655	-0.110057	0
2.01308	2.64897	0
-5.39541	1.11594	0
-2.74511	-3.68622	0
-1.08012	6.18415	0
2.82156	2.0131	0
-3.42567	8.13493	0
-4.928	-1.09577	0
-2.46967	0.764833	0
8.53945	0.653565	0
4.99178	2.47292	0
-1.10255	3.6971	0
2.46853	-3.90987	0
-2.27361	6.03554	0
-2.98439	0.717742	0
3.71872	-3.08895	0
-2.43728	-5.99525	0
-3.32989	-2.58674	0
6.61994	2.67757	0
-2.25419	-4.77113	0
4.93238	4.35997	0
4.23288	-1.52569	0
-0.0543813	7.93848	0
-5.3509	-6.35761	0
-1.88831	-4.11083	0
-6.52072	-0.759479	0
2.49295	2.99406	0
-6.58549	0.278825	0
-1.26586	-0.529585	0
-3.18251	4.02645	0
-0.784497	-0.940941	0
5.514	-1.29577	0
-1.50672	-5.19995	0
1.11514	1.55582	0
-6.41186	-4.71948	0
4.94012	3.21468	0
-3.19576	-2.63836	0
-1.44193	6.39584	0
-5.32837	-0.138735	0
4.34617	-5.34562	0
6.4231	-4.17276	0
0.275644	-1.62266	0
-0.347164	-1.83389	0
3.31625	-5.59828	0
-5.91032	2.17788	0
5.68525	-0.159865	0
-6.37556	-3.84366	0
-0.136006	7.87814	0
0.451873	5.62308	0
-4.78511	-0.908314	0
3.66127	-5.10108	0
-6.48839	-2.82419	0
-1.16183	1.10349	0
-3.59093	2.59107	0
-6.1388	-3.24566	0
4.25402	4.76458	0
3.03377	6.81787	0
-1.22406	-0.987365	0
2.23182	-1.79346	0
3.10929	-4.2155	0
0.754101	-6.33505	0
-2.33929	5.93018	0
1.92659	-3.63987	0
-1.35779	-0.646756	0
-2.56682	-7.47062	0
-3.44164	2.25609	0
3.73593	0.780726	0
-0.262896	8.4875	0
-0.803304	4.39627	0
0.815829	5.24883	0
2.09286	7.35871	0
5.29085	1.41023	0
3.16387	-5.68714	0
-1.47764	1.40407	0
0.173379	4.75372	0
0.0359364	-6.70895	0
7.60622	3.92387	0
-6.69727	-0.19809	0
4.24604	-1.68725	0
-4.42835	1.93405	0
6.12566	-4.11897	0
-2.4199	-3.90791	0
-5.78264	-0.201439	0
3.85086	-3.04745	0
-8.79242	0.457326	0
4.63839	2.34031	0
2.40321	-1.22732	0
-3.65349	-2.20127	0
5.65309	-0.0160074	0
-5.46292	-3.98738	0
1.37004	-1.52514	0
-8.99936	0.346643	0
-1.49619	6.10788	0
0.197657	-6.88778	0
3.56098	4.67743	0
-0.249502	8.35726	0
2.03781	-1.3305	0
-4.01944	2.82193	0
0.574153	5.50985	0
1.85374	-3.63377	0
-1.26351	-6.19138	0
0.231749	-6.87304	0
5.05962	-0.0420848	0
-3.39706	2.49507	0
3.33507	-4.11341	0
-5.06344	6.00622	0
-4.21774	-1.01518	0
-5.24287	0.357255	0
5.62975	-1.13175	0
-4.48671	-7.15647	0
4.6183	-6.73053	0
5.5537	-0.17451	0
-0.61277	0.669858	0
-2.6283	0.0224919	0
-3.12915	-5.80072	0
-0.882887	1.99125	0
4.1242	-0.847143	0
-6.11812	1.45922	0
-1.21522	6.35784	0
-4.91491	-6.71442	0
2.12032	4.96678	0
-6.98671	-2.76942	0
0.48448	-6.16253	0
-5.64016	4.98169	0
-5.04946	5.29661	0
-0.480096	6.91447	0
-4.06703	7.24186	0
-1.21835	3.33696	0
-1.34915	-6.23987	0
-2.89896	-7.40037	0
-3.73113	-6.38161	0
-3.58261	-2.7502	0
-4.9016	-1.8079	0
1.24259	1.06152	0
-0.762735	2.14177	0
-5.0493	-3.09948	0
3.97622	6.86229	0
9.37366	0.814691	0
-3.72791	-2.53972	0
-8.27002	1.28413	0
-2.88932	-7.07921	0
-1.14499	5.99668	0
-0.689269	4.34372	0
2.88086	6.94062	0
9.36208	0.807466	0
-0.415098	-1.38866	0
-0.818813	-1.38183	0
-3.99611	-1.37579	0
1.46316	-0.288991	0
-5.3354	-6.24624	0
0.773797	0.0855635	0
-1.41176	1.39083	0
4.53207	3.6013	0
2.7167	1.2976	0
-7.90516	-0.579376	0
4.80186	5.80966	0
-0.133383	4.41429	0
-0.232977	-6.58682	1
2.40841	-7.24341	1
-5.0238	-2.52556	1
6.38123	-2.58174	1
5.52791	-0.62086	1
8.04473	-1.86131	1
5.93867	4.3387	1
4.8152	-5.76467	1
-7.86187	-1.60658	1
-1.13666	4.81935	1
-6.98635	-0.0528061	1
0.39886	2.45337	1
3.76474	-7.81512	1
-5.92651	1.38109	1
-3.15299	-2.61136	1
-7.89182	3.13204	1
-4.68161	4.21639	1
6.96059	-3.03027	1
4.67494	1.87224	1
0.0414304	-7.27775	1
6.50846	-2.96067	1
4.16606	7.23119	1
-7.72076	3.27369	1
-2.54585	-0.129757	1
4.59434	-4.37511	1
-7.91411	2.64222	1
-0.783412	2.03636	1
-0.0526577	3.70437	1
-8.15211	-1.47555	1
1.02487	3.02147	1
2.70078	-4.17715	1
-0.249291	-5.7675	1
4.8152	-5.76454	1
-6.83235	-2.49945	1
-3.79204	0.463399	1
2.70834	7.15763	1
-7.86187	-1.60658	1
4.79921	-6.63079	1
-2.18382	0.083711	1
2.99636	6.83449	1
7.06274	1.68697	1
2.43567	0.852909	1
-3.76941	0.60177	1
2.58014	-7.64647	1
-3.82055	-1.06476	1
-5.92915	4.85895	1
-4.47205	-4.91692	1
-4.32391	-2.38517	1
-2.5219	-4.77482	1
-6.44859	4.66824	1
6.06274	-0.138623	1
2.3927	8.11571	1
7.63636	4.14554	1
4.38878	2.06233	1
3.24791	2.97556	1
4.48665	6.21942	1
-8.12479	2.1988	1
4.0107	-2.88659	1
4.73022	-7.00361	1
-8.01322	-2.26218	1
-4.85253	-5.87549	1
-2.13204	6.14038	1
-0.776331	1.86665	1
2.24162	1.21802	1
-4.47205	-4.91692	1
-5.69028	3.60929	1
-2.48669	-0.639089	1
6.83645	-3.91522	1
-3.32392	4.1064	1
-0.0492251	7.40269	1
-6.64286	2.01928	1
-0.657042	3.97285	1
7.27148	4.43705	1
-7.68706	-2.30365	1
3.58147	-7.9959	1
-2.6299	1.55371	1
-7.98502	-2.71044	1
5.17319	-2.93566	1
2.67863	-4.18712	1
-4.03632	6.97783	1
4.40326	0.380964	1
-4.48736	-5.45697	1
-4.35324	-4.83983	1
-7.96699	-1.87377	1
0.0271827	3.85227	1
-9.10081	-0.238966	1
6.83406	-4.17694	1
-1.71383	1.64664	1
-6.35451	-4.23597	1
2.72986	-4.21676	1
1.01043	-0.977278	1
0.448037	1.46299	1
-6.35451	-4.23597	1
8.04053	2.86112	1
4.71396	-4.39468	1
5.60491	6.44653	1
-3.57809	2.35303	1
3.04681	2.9129	1
8.06071	2.82458	1
7.64308	-1.6034	1
-0.733318	4.31803	1
7.71245	4.15174	1
-2.68461	2.80645	1
7.06274	1.68697	1
0.0271827	3.85227	1
3.78879	4.27162	1
1.51816	5.66407	1
-2.52783	1.94147	1
5.70543	6.41563	1
-6.84831	0.532953	1
3.43347	-5.42691	1
-2.54801	-1.6908	1
-7.10391	4.15225	1
-5.57011	4.9407	1
-4.54491	-5.6442	1
2.31182	3.51123	1
4.97315	-4.23134	1
1.03018	-2.34464	1
0.816599	-0.162452	1
-1.5799	-5.33012	1
7.98526	-1.78128	1
-5.07479	-1.37786	1
-5.71406	4.86937	1
6.83645	-3.91522	1
5.54313	-1.19607	1
7.67989	1.43813	1
-0.770814	-6.41155	1
-7.45392	-2.15615	1
1.05737	-0.166866	1
-5.32833	2.79713	1
4.936	2.69706	1
-1.12796	3.42178	1
-7.06171	4.16512	1
-8.04348	-2.48734	1
-7.55046	3.52487	1
3.76474	-7.81512	1
2.58014	-7.64647	1
7.58391	4.0367	1
-0.0861288	2.68272	1
6.36047	-3.82281	1
3.40453	6.59485	1
0.531635	6.50944	1
0.113226	4.89212	1
-8.99275	-0.387608	1
-1.76026	-4.20455	1
3.81456	-6.14341	1
6.62973	2.66344	1
6.62973	2.66344	1
2.75897	4.82536	1
-6.0489	-6.01213	1
-3.94996	7.30487	1
0.0488132	-2.92118	1
3.97992	-5.35706	1
7.32928	4.49321	1
6.88508	2.2715	1
4.10303	-1.54178	1
3.16821	-5.64922	1
3.26188	-4.28349	1
2.93221	-4.16315	1
0.676663	0.66158	1
-0.249291	-5.7675	1
0.0167569	-2.93301	1
5.7009	6.41764	1
-0.397707	2.68192	1
-8.00097	-2.70976	1
4.22278	2.21668	1
-4.32391	-2.38517	1
-6.73145	2.98706	1
-5.11952	-6.58826	1
7.42462	4.43714	1
-4.24689	-2.00272	1
1.45592	0.763607	1
-4.75861	4.56619	1
5.18901	-2.90914	1
-4.48387	-5.34128	1
-3.87805	0.384976	1
2.76373	6.87159	1
4.39559	0.469364	1
-8.21601	3.23729	1
1.32698	5.74889	1
-2.59409	-0.296031	1
-2.5712	2.18652	1
-0.168114	1.03025	1
6.59837	2.74868	1
3.61201	-7.93116	1
-0.283548	-1.97118	1
-6.039	-3.16556	1
-8.21601	3.23729	1
1.01043	-0.977278	1
2.24162	1.21802	1
-5.32833	2.79713	1
0.45022	-5.54199	1
0.676663	0.66158	1
-8.15879	1.75343	1
0.325271	-5.82517	1
4.21898	-1.84447	1
3.82434	4.31463	1
-0.776331	1.86665	1
2.64401	-7.63609	1
-0.928773	-3.67723	1
-2.36748	-3.82085	1
-1.15587	6.40009	1
-7.83128	-1.30435	1
1.44248	-6.1633	1
-2.57536	-2.35374	1
-2.52033	-3.60901	1
-8.18527	0.817703	1
7.4971	4.17257	1
-1.50562	-6.4565	1
-6.76815	-2.33089	1
3.26201	-7.95152	1
-0.0492251	7.40269	1
4.71749	-4.36863	1
0.981604	3.06544	1
-0.276934	2.44608	1
-0.492945	4.74039	1
-5.07479	-1.37786	1
1.44109	-5.37521	1
1.96677	3.86992	1
1.67336	4.32337	1
1.42025	2.09071	1
-3.25389	1.00739	1
2.71036	2.19531	1
7.58391	4.0367	1
-2.59584	0.589625	1
-0.432617	-1.78131	1
3.97992	-5.35706	1
0.695793	3.88841	1
-0.348577	-2.57006	1
2.15327	0.340914	1
2.61925	7.27182	1
3.54699	1.33496	1
-5.09101	-4.86165	1
7.70017	4.21143	1
-2.06494	0.163249	1
-6.46724	-4.85261	1
2.95934	-0.570922	1
-7.79547	3.11723	1
3.30945	-7.00028	1
-6.73145	2.98706	1
-1.43062	1.32107	1
-3.08054	3.13981	1
-4.2913	1.98674	1
-5.28457	5.77986	1
-2.99312	3.32491	1
1.0235	2.90789	1
-6.3021	0.593054	1
3.5511	-5.57319	1
4.10303	-1.54178	1
5.70543	6.41563	1
6.77271	-4.02724	1
-0.342539	-0.505289	1
-0.397707	2.68192	1
3.82619	-3.13929	1
3.12961	-2.60419	1
-2.25445	-5.1039	1
7.47873	-3.72318	1
7.71864	4.24034	1
1.03018	-2.34464	1
-7.13613	4.18833	1
1.96686	3.86994	1
-1.17872	1.88498	1
4.00252	-0.164742	1
7.9567	-0.547946	1
0.531635	6.50944	1
4.2692	7.27768	1
-4.04674	1.39805	1
-1.4861	-6.49085	1
-5.08004	-3.72464	1
5.9396	1.03106	1
-2.74272	-2.87164	1
3.30945	-7.00028	1
0.497344	1.87417	1
-3.73299	4.0415	1
2.85759	1.01637	1
-5.40297	4.76495	1
-7.18424	1.4029	1
-5.0238	-2.52556	1
5.7009	6.41764	1
0.674116	-4.6629	1
-3.96873	6.52011	1
-3.20535	3.34771	1
-0.569091	-2.08037	1
-6.07314	1.68287	1
-6.00916	1.53439	1
-6.07314	1.68287	1
-5.9588	3.61557	1
2.58521	-2.43504	1
6.79834	2.14748	1
-6.83235	-2.49945	1
1.34012	-0.648762	1
-2.34547	-1.33861	1
2.15661	-0.438253	1
-0.397707	2.68192	1
-5.85363	-1.3992	1
1.12905	0.0382596	1
2.75835	-7.69277	1
-2.99312	3.32491	1
-0.238244	-1.15431	1
-4.00141	7.06087	1
-7.8748	-1.50493	1
3.29657	-0.858264	1
7.60525	1.22985	1
-6.46724	-4.85261	1
-6.48682	-4.74741	1
-2.71452	-0.383495	1
1.55006	-0.381795	1
0.0231579	3.91083	1
2.49986	-7.44149	1
4.12941	-1.62006	1
5.86626	-0.140807	1
5.64512	-4.34053	1
-1.77114	0.88465	1
2.97192	-0.0234864	1
7.91236	2.79487	1
3.40198	3.83827	1
-6.4974	-4.83348	1
2.95934	-0.570922	1
-5.0238	-2.52556	1
-2.91088	-0.931706	1
5.3332	1.36673	1
-0.0728116	-5.08358	1
2.96361	-0.0874396	1
-0.390124	-2.95391	1
2.83474	6.94444	1
-5.70951	2.50511	1
3.18577	3.10112	1
-7.99919	-2.31791	1
3.11172	-4.13861	1
0.0243356	4.48915	1
2.76373	6.87159	1
-7.09272	4.20558	1
5.68243	4.67387	1
7.85521	-0.562447	1
6.97101	2.10212	1
0.13141	-1.70066	1
7.24313	4.44876	1
-2.05566	6.27708	1
1.46505	8.32353	1
2.71036	2.19531	1
8.07469	2.81925	1
-1.27938	-6.23334	1
-2.74	-2.64485	1
3.78879	4.27162	1
3.12961	-2.60419	1
-7.14518	-2.27119	1
-4.45037	5.05343	1
7.24313	4.44876	1
6.4711	-2.49221	1
-8.04786	-2.33301	1
4.22278	2.21668	1
7.57184	4.36955	1
3.26201	-7.95152	1
2.76373	6.87159	1
-0.397942	-1.14205	1
2.49294	8.14699	1
-0.919625	-7.58871	1
-1.29358	1.37381	1
4.00252	-0.164742	1
9.09796	-2.78566	1
-2.12734	-1.59218	1
6.31513	-4.29456	1
7.06274	1.68697	1
0.1706	2.19427	1
4.75964	-6.7022	1
3.05013	-2.54799	1
3.06759	3.23566	1
2.58521	-2.43504	1
0.313227	6.79943	1
-6.2105	-3.97983	1
-1.71383	1.64664	1
-7.09017	0.440265	1
3.41611	4.90335	1
1.45892	-6.0523	1
3.07759	-2.77537	1
-0.644796	6.92912	1
-0.162465	3.73689	1
-4.53961	-3.67083	1
0.339353	5.43555	1
-5.71405	2.45674	1
3.41611	4.90335	1
2.70162	2.3785	1
-0.220731	-1.25365	1
7.28446	-3.88125	1
0.728734	1.0882	1
6.37468	3.2166	1
-4.26748	-2.24866	1
-8.21601	3.23729	1
-7.83156	-1.30467	1
6.4225	4.46662	1
2.4696	2.77627	1
-3.97026	3.89302	1
-0.561116	-0.676267	1
-5.69033	3.60915	1
5.88976	-4.07399	1
6.12226	2.4651	1
-5.57011	4.9407	1
4.67494	1.87224	1
-0.0728116	-5.08358	1
-0.928773	-3.67723	1
-8.1008	-2.24098	1
2.61925	7.27182	1
-6.4974	-4.83348	1
5.5389	-1.41606	1
6.88511	2.27146	1
4.16606	7.23119	1
2.85986	1.35902	1
1.33739	-6.3464	1
0.377514	7.03041	1
2.0868	0.468899	1
-5.97939	4.81551	1
-2.91822	-1.0932	1
7.44524	1.97718	1
3.3894	6.94692	1
2.59689	0.840799	1
4.86372	-5.79106	1
4.11292	7.08638	1
0.0727135	-3.14891	1
-1.96003	-5.38808	1
-1.17875	-2.81079	1
6.88511	2.27146	1
3.04681	2.9129	1
5.18901	-2.90914	1
-6.76001	-5.01031	1
0.575916	-2.66881	1
7.96284	3.43865	1
7.70597	3.85566	1
-0.013808	3.59879	1
1.64394	3.61787	1
-2.59409	-0.296031	1
-0.16526	7.62029	1
5.44899	0.0643478	1
6.1364	3.87916	1
-2.05566	6.27708	1
4.16606	7.23119	1
-5.69028	3.60929	1
0.137154	-2.77905	1
0.816599	-0.162452	1
-3.21656	4.45674	1
-5.89331	2.02782	1
3.54699	1.33496	1
7.28038	4.44994	1
-7.70655	-0.633484	1
-0.404128	-4.5951	1
7.29383	4.4614	1
4.6098	6.08401	1
-8.00925	0.229436	1
-3.77128	1.1494	1
2.95934	-0.570922	1
-2.029	0.442565	1
-3.22672	-2.54852	1
0.120118	2.32878	1
7.3288	4.34612	1
4.11292	7.08638	1
2.21971	3.53632	1
6.14844	-4.34647	1
4.79076	-7.08795	1
2.24162	1.21802	1
0.0173254	3.4875	1
0.635549	6.98784	1
-5.464	-4.77813	1
4.10303	-1.54178	1
-7.89182	3.13204	1
7.42462	4.43714	1
6.64427	2.67823	1
1.40713	2.68906	1
1.37621	0.342857	1
2.5706	-7.55904	1
-3.87805	0.384976	1
7.28446	-3.88125	1
0.951114	-6.25566	1
7.96284	3.43865	1
-0.0958871	7.58296	1
1.75042	1.47986	1
-3.89407	7.58123	1
1.33638	4.34348	1
7.91236	2.79487	1
-1.76026	-4.20455	1
-0.492945	4.74039	1
4.71396	-4.39468	1
-4.04674	1.39805	1
3.42226	5.85783	1
-0.578233	4.12055	1
-3.30415	-2.47764	1
2.64957	7.06552	1
-2.81261	3.83095	1
4.29576	7.26277	1
-7.05351	1.46067	1
-1.78376	2.39588	1
-2.25445	-5.1039	1
5.01506	3.30614	1
1.23364	3.9829	1
3.38379	7.10783	1
4.89426	-4.38763	1
9.09676	-2.78482	1
-8.20321	1.43533	1
2.73944	-7.05176	1
0.691288	-5.30561	1
-1.75932	-4.21473	1
[truncated: 1,001 more rows]

## Sheet: Figure2b_without_adversarial
X	Y	Label
4.39354	3.80599	0
2.64486	5.42282	0
-2.31454	3.82215	0
0.0933528	4.1497	0
5.73467	-2.87021	0
-1.10454	1.88047	0
5.34905	-2.91094	0
5.20675	3.47116	0
-2.43035	-1.66749	0
0.431924	3.03121	0
0.0420996	-2.86556	0
-1.8345	6.70088	0
-0.976997	-1.359	0
-5.03862	1.91588	0
5.18037	3.6209	0
-6.72509	-0.999978	0
2.23823	3.4858	0
-2.24156	-1.65362	0
-0.275563	1.60541	0
1.45775	-2.13601	0
0.782401	2.99564	0
-0.28712	2.13027	0
0.422211	3.06931	0
1.78782	1.66622	0
-3.82034	0.424549	0
1.60629	3.17043	0
1.79821	1.96528	0
-0.627117	1.96425	0
-2.68685	-1.37474	0
-1.20128	-0.614584	0
1.4215	-0.167621	0
0.696306	4.55133	0
0.0501812	4.19372	0
5.29361	-3.45113	0
1.43158	-0.532533	0
-3.91829	4.29316	0
0.106592	-1.08839	0
0.392194	1.72657	0
0.0932954	-1.81778	0
1.58125	2.42791	0
1.61696	1.3219	0
3.40801	-4.46035	0
-1.88991	6.6654	0
6.08996	-1.07129	0
6.76684	-0.175012	0
-2.80337	4.30076	0
-0.0490567	1.9046	0
-0.923321	-0.993943	0
-0.181807	4.15177	0
-0.642056	3.60586	0
6.45647	-0.524504	0
0.632503	3.08051	0
-2.20431	4.70985	0
5.03074	0.307741	0
-1.72838	-1.93545	0
-4.62756	2.17111	0
3.5146	-4.41839	0
-3.87867	-0.595438	0
0.104805	-1.34472	0
-0.910863	2.13469	0
-1.18026	1.2055	0
-5.57525	-1.32689	0
-0.277484	0.608092	0
1.27592	2.82789	0
4.2973	3.84381	0
-1.07314	-1.72465	0
5.97515	0.00749065	0
-1.52758	-0.823718	0
-0.511676	6.79716	0
-0.387845	-0.317194	0
-3.4479	-0.772024	0
-1.25415	2.15277	0
1.45947	2.73707	0
-0.470282	1.82516	0
-1.29947	-1.40752	0
-2.55859	-1.62677	0
-4.71061	2.6668	0
-5.1626	-3.59229	0
-1.21445	-0.204914	0
-0.0624906	-2.90791	0
-1.3384	-0.235369	0
-5.28528	0.0280315	0
5.56381	-1.59294	0
-1.56438	2.06306	0
1.03984	-2.36678	0
-0.31037	1.36988	0
-2.88335	0.0873775	0
-1.97107	-1.05647	0
5.16104	3.47536	0
0.440896	6.83279	0
0.824331	2.20838	0
-2.44096	-1.04165	0
0.320531	5.59146	0
5.12927	-3.12986	0
1.3051	2.86494	0
0.170923	4.22273	0
1.80504	-0.171636	0
-1.00504	2.27125	0
0.323892	3.67765	0
1.18683	-0.442584	0
-1.35095	-3.02691	0
1.64767	3.10047	0
1.43998	4.27462	0
4.01559	-3.68882	0
-0.197235	4.18412	0
4.92736	-2.6743	0
1.06072	2.04197	0
-0.0655352	-2.02338	0
-1.62612	-1.36537	0
-3.86284	4.26371	0
-0.0330683	-1.70362	0
1.14061	-0.590159	0
2.73588	5.29285	0
0.515367	2.13628	0
-3.46993	-1.19568	0
-1.65341	1.02987	0
-0.00730606	0.114329	0
0.840825	0.07658	0
-1.56503	-2.57503	0
-0.0316783	-1.64002	0
-0.370869	1.2813	0
1.65555	0.223318	0
-0.329871	6.81462	0
-0.0315513	4.20334	0
1.88225	1.10644	0
-1.21164	-1.73819	0
0.511096	-0.712604	0
1.72195	1.13864	0
-0.0905557	0.104208	0
-3.81775	0.89415	0
-0.813377	-1.87536	0
-0.354192	1.73858	0
0.88437	3.03243	0
-1.22563	-3.15204	0
5.07956	1.22469	0
4.96404	-2.76099	0
-1.31561	0.917969	0
6.33835	-0.312189	0
-3.69946	-1.53292	0
1.50395	0.384088	0
6.0357	-0.902284	0
-1.48623	6.76291	0
-1.25344	1.19656	0
-3.91216	1.22947	0
-3.25679	-1.06204	0
5.11988	1.23326	0
1.6818	3.98716	0
0.267169	0.924648	0
6.52714	0.137406	0
0.848788	1.22011	0
5.6687	2.53038	0
0.0886103	0.995089	0
5.08286	1.1299	0
0.264096	2.95998	0
6.3563	-1.91342	0
0.0389448	-1.63567	0
1.77636	4.20258	0
-2.05488	4.621	0
1.78214	-0.137122	0
-1.93731	-1.9057	0
-3.47503	-0.886039	0
1.14422	-2.18008	0
-1.19231	-1.38272	0
-3.686	0.743813	0
0.867654	0.020804	0
1.98626	2.09209	0
0.295308	-0.850746	0
1.66544	3.72517	0
-3.0724	1.02724	0
5.33039	1.41929	0
5.07773	1.29007	0
-1.93704	0.254372	0
1.71636	-1.93646	0
4.66495	3.49742	0
-2.64473	0.434274	0
4.59711	3.1239	0
1.01089	-2.29604	0
-6.40359	1.62883	0
-2.0673	-0.636715	0
-1.59369	2.11179	0
4.69713	3.16902	0
0.55214	0.86776	0
0.66063	1.27312	0
1.47327	3.02883	0
3.37226	-4.3935	0
-0.148076	0.542284	0
-2.04767	-1.71185	0
0.340456	-1.60738	0
-0.784791	-0.391679	0
-0.79957	1.84136	0
-3.80132	1.40112	0
-2.67995	0.474611	0
0.0947374	-0.565496	0
5.84343	-1.62482	0
-1.35683	6.77592	0
-0.903253	2.08723	0
4.5017	3.5785	0
-2.13427	-1.82947	0
4.2698	3.68	0
-4.1804	0.000589105	0
0.772879	4.58089	0
-2.32971	4.17034	0
3.63	-4.18761	0
1.85141	1.10681	0
-0.345236	0.0404157	0
0.122089	4.23103	0
0.947624	2.09933	0
1.17227	2.96092	0
0.538479	6.8324	0
0.836579	-1.15352	0
5.1372	1.92632	0
4.14624	-3.54308	0
1.48151	4.4381	0
-3.71861	-0.496614	0
-2.38424	-1.34385	0
-5.15502	-1.63563	0
0.521749	0.611752	0
-1.83512	6.70173	0
-4.42721	1.97137	0
0.0543706	-1.67227	0
-3.69454	0.460818	0
1.73114	-6.43203	0
-2.77377	0.46023	0
-0.27599	1.38312	0
-0.82438	1.91958	0
-1.49994	1.13728	0
-4.14864	-0.566783	0
4.43033	3.58193	0
-6.38847	0.487418	0
-1.76665	4.18445	0
5.28907	2.08891	0
-3.05075	-1.18529	0
4.83473	3.70249	0
5.85759	-1.5819	0
0.854043	1.51964	0
-1.26785	-1.86234	0
-0.762014	3.46691	0
0.691884	1.37894	0
0.843815	1.68599	0
-6.19483	-1.19254	0
-1.95634	-1.58024	0
1.33879	0.735579	0
1.17577	4.39033	0
5.74923	-1.92666	0
6.42891	-1.8933	0
0.0581965	3.84752	0
-0.748762	6.76328	0
-0.38288	1.41005	0
-1.25816	-1.6448	0
0.622303	6.83181	0
-3.88905	3.99895	0
-1.70573	1.673	0
-0.571565	5.3908	0
6.42522	-1.95912	0
-2.09482	3.91355	0
-1.22848	4.48435	0
4.90598	4.00342	0
0.0568146	2.32911	0
-3.75953	-0.533468	0
1.54489	1.19672	0
1.82856	1.4619	0
1.23995	4.03162	0
0.187977	3.22145	0
-5.06454	-0.804995	0
-1.61251	0.606752	0
-1.5249	-1.21715	0
6.16904	-0.327604	0
0.378199	-0.955967	0
1.41888	0.784703	0
-0.4485	-0.0462037	0
-6.3588	0.475406	0
-1.73346	-1.13734	0
1.04686	0.999871	0
-6.38697	0.44282	0
1.69435	1.61733	0
-1.30444	-1.61862	0
1.7442	-0.0802221	0
4.43986	-2.7172	0
4.09046	-3.66849	0
-3.58923	2.96072	0
-2.19657	-1.98069	0
1.7561	1.61273	0
6.41159	-1.25486	0
-2.8851	0.729902	0
1.80828	-0.189966	0
5.05655	3.79712	0
1.8171	2.00735	0
-0.30807	6.81688	0
-2.70108	0.44889	0
-1.7943	6.72172	0
-4.47715	-0.870169	0
4.76636	-1.96181	0
1.73384	1.47306	0
-3.44237	1.61763	0
0.279425	-0.950786	0
0.43242	0.979881	0
0.375225	-1.08224	0
-2.97121	0.471892	0
-1.19746	-1.79152	0
-4.51218	-0.45229	0
-4.50115	2.14188	0
-1.20461	3.52688	0
-1.4555	-1.94805	0
-0.274039	-2.09763	0
0.923798	-1.01806	0
-0.203707	6.82119	0
-3.94659	1.52102	0
-3.94703	0.66227	0
0.788617	1.04997	0
-2.76707	1.38281	0
6.07863	-2.17993	0
-2.61749	0.406433	0
-5.60108	-0.798148	0
-3.05521	-0.643884	0
-0.387243	-0.0298429	0
-5.04659	-2.46995	0
-6.25264	0.129872	0
4.13094	-4.2412	0
0.27373	-1.63015	0
3.74591	3.75519	0
0.107036	2.86141	0
-0.0607236	0.157753	0
4.97113	-2.77004	0
1.59974	-2.08712	0
-2.21346	3.90552	0
0.535047	2.0399	0
-1.37217	-0.344218	0
0.0757198	-1.82892	0
4.33305	3.60197	0
5.09191	1.12875	0
6.20157	-0.972545	0
6.0994	-0.0918154	0
-2.9544	-0.93611	0
1.18479	-2.26411	0
4.23031	-4.25578	0
0.550932	-1.16471	0
4.8635	3.38951	0
-2.60553	-1.02231	0
6.0203	-0.106456	0
1.8671	2.39073	0
-3.82755	-1.00206	0
0.455377	-1.53267	0
-1.78366	1.16526	0
-2.28032	-0.523692	0
-0.451729	6.80743	0
-2.75145	1.35738	0
3.26203	-4.54329	0
-0.142934	6.82345	0
-4.41892	-1.30679	0
-0.136753	-0.0679426	0
-0.152248	-2.18946	0
0.412444	4.46193	0
0.312098	2.40772	0
-1.24631	-0.224408	0
-2.12795	-1.68832	0
-4.32128	-1.39811	0
0.843825	4.57449	0
1.79054	3.0306	0
6.46802	-0.309927	0
-2.25442	-1.18285	0
1.38263	0.834048	0
0.419333	2.57126	0
-0.478588	0.994977	0
-0.476026	0.392374	0
0.699807	4.5612	0
1.23626	0.0753245	0
-1.1222	-1.77444	0
-1.32313	-0.188311	0
-2.63047	0.238059	0
3.2816	-4.56723	0
-0.107325	1.21636	0
0.245387	3.55583	0
0.908109	-0.86984	0
-4.52814	2.27602	0
4.85277	2.75496	0
4.47421	-3.34815	0
-1.94585	6.6541	0
4.78214	-1.74631	0
0.699245	-0.85929	0
-2.51705	4.61672	0
3.71109	-4.27356	0
-3.27121	0.155686	0
5.16406	3.52751	0
4.7683	2.9443	0
1.71207	1.89099	0
1.79709	3.34111	0
4.62792	3.26861	0
-1.2049	-1.53103	0
-1.22898	1.74423	0
0.809553	4.55933	0
-3.52023	-0.959139	0
1.58401	-2.07185	0
-6.14423	-1.31555	0
4.80858	-2.13213	0
-3.3176	2.04054	0
0.841187	1.2815	0
1.56227	1.02025	0
-0.591911	0.461368	0
-2.0282	-0.821476	0
0.0553667	1.11573	0
-1.40925	-0.146054	0
-5.26594	-1.11189	0
6.17792	-2.06319	0
0.657427	4.5875	0
3.55104	-4.51364	0
1.27579	0.407821	0
-2.38441	0.313111	0
0.240716	-2.78182	0
0.297327	4.0626	0
-0.37832	0.57887	0
-1.14121	-3.11871	0
5.09699	1.15419	0
0.289746	-1.73213	0
0.730101	4.52063	0
-3.94438	1.57031	0
4.12644	-4.01326	0
-2.08968	-1.14532	0
-2.30861	4.00023	0
4.00205	-3.64794	0
-6.10737	-1.43269	0
-0.236759	1.67442	0
-1.42864	2.11347	0
1.96093	4.04339	0
4.64889	3.31788	0
0.346814	1.27808	0
-1.96868	-1.77931	0
0.268091	-1.76347	0
-2.61993	3.7239	0
-2.86046	1.35767	0
-0.814449	6.78506	0
5.53363	-1.66837	0
3.93206	3.62669	0
0.213015	1.00312	0
0.0735629	0.51592	0
1.68048	-1.95221	0
6.87195	0.845023	0
-1.2549	-1.76771	0
0.488395	0.336775	0
0.872012	2.17337	0
5.4418	1.9421	0
-1.0008	3.65267	0
-1.44477	-1.30126	0
0.45639	2.26138	0
6.8997	0.738318	0
0.281559	6.83152	0
6.89632	0.729319	0
1.57958	1.53123	0
3.20143	-4.5457	0
-0.31784	1.42041	0
1.12646	0.115354	0
-1.16368	-0.307817	0
-2.3592	-1.09744	0
6.47011	-0.447594	0
-3.22117	-0.859237	0
6.91566	0.48513	0
-3.8203	1.30518	0
5.17133	-1.85437	0
-1.51705	-0.828982	0
2.12972	3.52401	0
5.97376	-1.39032	0
0.590072	-1.3881	0
-1.97724	-1.03044	0
-1.6401	-1.3233	0
-1.26276	6.76892	0
-3.23384	-1.00102	0
1.02908	0.0596804	0
-0.452971	0.619952	0
0.406246	3.05026	0
-3.12537	-1.15238	0
4.98224	3.35106	0
6.30877	-0.822803	0
6.33901	-1.86139	0
5.30039	-3.46441	0
0.369546	1.33885	0
-1.18365	3.54686	0
-3.62458	-1.6677	0
-0.289059	-0.0615871	0
1.83866	2.02407	0
-0.589013	0.622243	0
4.32491	-3.19141	0
-3.04574	-1.10659	0
-6.39947	0.416468	0
5.07988	-1.81121	0
6.89634	0.731123	0
5.304	1.81204	0
4.88744	3.38932	0
-5.31519	2.64039	0
0.135768	0.535938	0
0.902837	-2.42848	0
1.48041	3.57162	0
0.852675	0.0674981	0
1.39128	5.68249	0
4.37426	4.19311	0
-3.01478	1.60701	0
0.834568	1.26172	0
0.19431	4.28692	0
1.84149	4.17113	0
-1.70278	4.30032	0
-4.58452	2.20191	0
3.38811	-4.53878	0
5.68749	-1.88138	0
5.20927	3.42264	0
-1.77001	-0.941192	0
-1.97479	-1.44106	0
4.40678	3.6814	0
-0.069935	1.20125	0
0.288855	4.40537	0
-1.05456	2.10803	0
-1.39404	0.0783804	0
-3.7757	1.28599	0
-0.914016	1.99518	0
2.09704	3.48499	0
1.7252	-0.27444	0
-6.33154	0.918452	0
1.74747	1.95803	0
1.78981	3.27165	0
-2.1568	-1.88113	0
1.92333	1.34737	0
-1.1925	-0.289516	0
4.78916	0.614891	0
1.63643	-2.05508	0
5.59181	-1.85549	0
-1.52361	-3.14813	0
4.39929	-3.99918	0
-0.627169	1.14262	0
-5.5106	-0.570126	0
2.13207	3.6912	0
-3.76961	4.41103	0
1.73213	-1.95826	0
5.73804	2.13592	0
-0.31248	1.37335	0
-1.8996	0.187405	0
0.654505	0.464246	0
0.341309	-0.892229	0
1.20877	-0.119935	0
5.07542	1.29642	0
-0.000282482	-1.49458	0
6.28004	-2.04675	0
4.92442	-2.85028	0
-4.11464	0.0675543	0
1.75208	2.654	0
1.28748	3.1473	0
3.89247	-3.74265	0
-0.0664423	-1.83193	0
-0.801819	2.02484	0
6.50889	1.481	0
-1.17242	-2.99294	0
4.28331	-3.0897	0
-1.60663	2.11939	0
4.01908	3.77026	0
4.39556	3.71668	0
-1.65012	-3.04853	0
0.210994	0.474556	0
-0.665129	6.78138	0
-2.36844	-1.22761	0
2.06863	2.81011	0
5.73957	2.33567	0
-1.03653	-3.15071	0
-3.79059	4.43462	0
5.33476	1.54755	0
4.30192	-4.27119	0
-1.92783	4.02261	0
4.09513	-3.60393	0
-5.28782	2.75122	0
-0.672261	6.77069	0
5.15468	-2.12829	0
1.29674	0.715014	0
6.44811	-1.74997	0
1.24954	2.28498	0
0.724092	4.5853	0
-1.47831	-0.976416	0
5.65838	2.66461	0
0.648014	3.0331	0
5.81733	-1.88075	0
1.47114	1.27352	0
-1.72627	6.72321	0
-5.38203	2.64286	0
0.509606	2.92341	0
0.612428	2.22786	0
-1.70614	-0.933618	0
-0.0849766	-1.61725	0
-1.22295	2.16492	0
-1.78181	-0.435489	0
5.07928	3.62647	0
1.93755	1.69398	0
0.678879	1.69065	0
1.96743	3.85156	0
-1.23096	1.16649	0
-1.14384	-0.370175	0
-0.313578	4.12913	0
-0.934018	3.59432	0
5.01701	3.14571	0
-5.12765	-2.27729	0
-1.58875	0.129931	0
-1.30472	3.2481	0
-0.0440235	0.529235	0
4.50345	3.31748	0
-1.29715	2.06356	0
0.949282	-0.00474013	0
5.82555	-1.8901	0
1.78414	0.512741	0
-0.157535	0.999298	0
1.73466	4.23481	0
5.23736	1.51519	0
-0.284694	6.81783	0
0.0663648	-2.85253	0
-1.87476	-1.95271	0
0.526489	6.83223	0
5.58598	2.01992	0
-1.70206	1.13522	0
5.24838	3.37132	0
0.1106	1.69141	0
1.31175	2.75779	0
-4.65496	2.76542	0
0.0106722	-2.09132	0
0.384271	4.50274	0
0.0153446	-1.746	0
-3.10163	0.907017	0
0.502978	1.43725	0
-2.2467	-0.867847	0
-3.35842	-0.866094	0
0.209198	6.83099	0
4.55269	3.60007	0
-6.15078	-1.34362	0
1.51637	0.329399	0
-1.50922	1.97315	0
-0.607128	6.79218	0
2.11439	3.66947	0
-2.95835	4.99029	0
-1.12029	-1.82647	0
5.03391	-2.92401	0
-2.71721	3.70223	0
-4.57708	-1.60179	0
-0.17053	1.57167	0
-0.0736581	1.88808	0
1.6887	5.68438	0
-0.693797	-1.9981	0
5.08846	3.67397	0
-2.81579	3.96866	0
1.28026	4.41246	0
0.550548	0.986321	0
-1.55552	0.78604	0
1.73612	-0.424535	0
-1.69622	1.25458	0
0.425806	-1.51461	0
1.10479	-0.878278	0
-5.29785	2.7461	0
4.47571	-0.78669	0
-2.7089	-1.43007	0
-3.61621	-0.811582	0
4.09711	-3.54012	0
0.785121	0.870461	0
0.209052	2.2292	0
-2.21473	-1.13146	0
2.30913	2.84369	0
3.67358	-4.3479	0
-1.01808	-1.84506	0
-1.69227	1.19826	0
-4.97905	-2.21368	0
0.686133	0.338856	0
-1.19292	1.06888	0
5.16538	-3.30291	0
-0.318882	0.868717	0
-1.84598	-3.14497	0
-6.14361	0.391964	0
0.96444	1.23658	0
0.384785	0.523162	0
0.333513	1.05848	0
-3.75256	-0.604122	0
0.411287	1.49703	0
-0.861951	3.51477	0
-0.791022	1.751	0
2.03161	1.26751	0
-0.916776	1.8517	0
0.178332	-1.76698	0
4.62232	3.53031	0
6.0582	-1.81083	0
-2.37044	3.94114	0
0.255494	6.8308	0
-2.03078	-3.08686	0
5.16185	-3.18612	0
-6.20671	-1.21311	0
-2.81742	-1.23801	0
-5.29311	2.64935	0
-0.511314	6.79781	0
5.10522	3.29635	0
-6.12345	-1.46839	0
0.836635	4.24298	0
-3.96495	-0.725502	0
-0.257087	1.70872	0
4.91322	-0.356599	0
0.722144	4.56574	0
0.645799	4.20686	0
-1.91045	0.389934	0
3.37167	-4.38076	0
5.08325	0.852114	0
0.635543	6.8317	0
-0.738338	-3.14634	0
-1.24732	-2.49312	0
-2.57787	-0.470949	0
0.0469145	-1.10836	0
4.79365	3.43688	0
-0.242358	3.78126	0
1.87147	1.21281	0
5.44763	1.89028	0
4.23552	3.73114	0
-2.94967	-1.12796	0
-0.280632	6.81752	0
1.51124	-0.521806	0
-0.20744	1.87978	0
-2.04963	-3.84597	0
-1.4801	-1.91184	0
-0.608659	3.89024	0
0.0248603	2.28673	0
-2.68808	-0.673705	0
1.22562	3.33332	0
0.247159	2.85327	0
1.22604	-0.542447	0
4.01472	-3.60601	0
6.0653	-0.805296	0
-4.56238	-1.56758	0
2.13392	3.55182	0
-1.68026	6.73508	0
6.18465	-2.12934	0
-6.20648	-1.21539	0
6.32863	-1.91484	0
1.62834	5.62498	0
3.53584	-4.41697	0
5.17983	3.57669	0
-2.29252	-0.894142	0
1.15412	4.35221	0
5.13184	1.32373	0
-2.37802	-1.32184	0
-2.34852	0.366247	0
-2.20462	0.176054	0
-2.45196	-2.98478	0
-3.56707	-0.751149	0
-4.84845	2.78392	0
4.10497	-4.07542	0
3.90628	-4.32316	0
-4.96237	-0.818677	0
-3.06917	-1.15287	0
-0.568927	6.77784	0
-0.566652	6.79286	0
5.25062	-3.31599	0
-6.37295	1.21925	0
2.13223	3.34059	0
-1.24462	-1.7865	0
-4.09641	-0.862609	0
5.14631	1.21868	0
5.74652	-1.91945	0
5.52361	1.99236	0
1.8478	5.67304	0
1.20999	0.0503984	0
2.03145	3.78412	0
0.0984416	-1.65853	0
4.77182	2.98709	0
0.154803	-1.79102	0
-1.40024	-1.33316	0
-0.0870402	6.82544	0
6.11202	0.505327	0
1.87525	3.30158	0
-6.05946	-0.651882	0
0.883421	2.75195	0
4.32038	-4.22366	0
-3.11773	-1.10353	0
-6.06081	-1.5679	0
-1.20455	1.97566	0
-3.55567	-0.633378	0
5.08172	1.15576	0
1.21133	4.03728	0
6.28158	1.79929	0
1.4349	-0.0300001	0
-0.225819	1.89323	0
5.70812	-1.7202	0
1.79356	0.610547	0
-5.29432	0.0490199	0
3.56112	-4.49884	0
-4.86558	-0.319271	0
5.17675	1.34727	0
-0.944592	-1.54694	0
0.996948	3.18662	0
-3.15494	2.02384	0
1.57249	-2.03002	0
-6.46565	1.39725	0
1.54003	3.14622	0
5.11546	3.57808	0
1.932	1.18508	0
-2.44368	1.94502	0
1.93613	1.004	0
-5.67309	-0.420381	0
0.65101	4.55845	0
1.6632	-0.248626	0
5.12227	1.36287	0
0.280235	6.83172	0
-0.720054	1.73909	0
0.0326278	0.998759	0
5.30254	-2.15763	0
1.48401	-0.369947	0
-3.88871	0.619763	0
-3.56063	-0.816553	0
-2.17632	-1.09911	0
0.585901	3.00207	0
1.58218	-0.334493	0
-3.83123	1.30354	0
0.306352	2.814	0
0.860578	-2.42739	0
-6.43153	1.62167	0
-0.00252301	-1.69218	0
-2.30431	-1.83616	0
-3.89599	-0.604166	0
-2.97816	-1.05069	0
3.54414	-4.41632	0
0.207627	6.83056	0
-0.858397	1.88134	0
-2.25606	-1.64732	0
-1.66708	-3.16668	0
-0.732627	2.21423	0
1.85421	0.842919	0
4.15349	-3.58928	0
0.121754	4.36642	0
-0.786878	1.20559	0
1.70773	1.49946	0
-1.20297	-0.368725	0
-0.17953	1.50192	0
-0.237008	-2.15501	0
1.71881	0.0804429	0
1.13759	0.777879	0
5.30962	-3.48541	0
-1.8425	6.67994	0
5.75132	2.13244	0
1.45621	3.1327	0
0.059996	-1.90731	0
1.26413	2.81878	0
4.48408	3.99945	0
2.07106	3.21153	0
1.71497	2.87529	0
-1.86408	4.02158	0
-3.26932	-1.10984	0
-6.37558	1.46638	0
5.03524	3.10639	0
1.81892	0.836821	0
-1.5743	2.09493	0
-2.0761	4.03206	0
2.02114	-1.60471	0
-2.89113	-1.01246	0
-0.180545	1.32327	0
-0.260834	1.62346	0
-2.79677	-0.985102	0
1.48017	5.62185	0
5.53335	-1.82108	0
-4.5029	2.18681	0
-0.743368	-1.56456	0
5.14177	-1.64991	0
-5.3461	0.098801	0
5.14919	1.32353	0
-1.23756	-0.180093	0
6.3035	1.7612	0
1.60177	-0.368753	0
-2.87815	1.42696	0
0.735826	2.9934	0
-6.33538	1.66064	0
-1.74151	-3.05937	0
2.17127	2.1497	0
-6.17331	-1.27084	0
-3.80346	-0.636663	0
1.4019	0.543643	0
-2.57702	4.45941	0
-3.89462	4.27159	0
5.07772	-1.72785	0
1.51523	2.97695	0
-2.20715	-1.69144	0
4.32059	3.70605	0
-0.223807	-1.80497	0
1.68271	2.85346	0
0.75069	-0.442838	0
-6.40447	1.56236	0
0.501441	3.67336	0
5.17804	-1.85563	0
-1.10518	-1.82606	0
0.206453	3.56607	0
5.09271	1.42689	0
-1.01017	3.53418	0
4.30583	-3.25295	0
-1.26569	-1.74306	0
-2.66444	-1.30964	0
1.35358	4.4331	0
0.15094	4.07705	0
1.31657	4.38099	0
5.17417	3.48392	0
1.85442	3.20183	0
1.56148	0.521496	0
4.7498	3.44279	0
-1.14146	-1.85006	0
-0.207354	1.73804	0
-0.947925	-1.62983	0
1.93485	3.70844	0
0.0889111	-1.77993	0
-1.12938	-2.26621	0
2.08244	3.62193	0
6.46064	-0.374913	0
5.29814	-3.46241	0
-3.28477	1.61304	0
6.00048	-1.18526	0
5.10015	1.01409	0
1.85882	2.59149	0
-1.30498	2.14168	0
-0.103953	1.38485	0
2.04555	-6.33798	0
1.38746	0.619046	0
6.89374	0.508298	0
-1.49169	-1.9331	0
-1.32601	-2.99876	0
0.645367	2.10703	0
1.49347	0.228169	0
0.550384	4.22001	0
1.77435	0.51523	0
5.19223	3.58573	0
2.13257	-1.34699	0
6.18576	-0.482475	0
-3.18482	-0.828415	0
-2.67907	1.77161	0
1.45867	1.30744	0
4.48008	-4.18024	0
4.23572	3.64109	0
-6.31066	0.617122	0
-1.18582	-1.64703	0
-3.68415	1.34745	0
0.278644	-1.44937	0
-2.82736	0.658673	0
-2.25156	-1.2414	0
6.88827	0.756546	0
1.79261	-1.88588	0
6.5005	-0.343443	0
1.23163	0.766894	0
-1.55954	0.944132	0
-0.299687	1.58162	0
4.65084	2.89228	0
0.273195	-1.70336	0
-0.102847	1.3269	0
-2.38693	-1.67929	0
0.137581	-1.69547	0
-0.0604092	4.09732	0
1.58658	2.33529	0
-0.639365	-0.504801	0
-2.78993	-0.637093	0
0.659793	6.83138	0
-3.2757	-0.708529	0
5.776	-1.58895	0
5.42903	1.74601	0
6.06096	1.89059	0
-4.60625	2.89522	0
1.94056	-1.40865	0
5.01408	3.38183	0
5.18889	1.34481	0
-0.336976	1.41519	0
1.34723	3.185	0
-2.84538	-1.86437	0
-1.55074	6.75417	0
-0.507326	3.69635	0
1.3762	-2.09849	0
-0.106727	-2.93768	0
4.59118	3.39659	0
1.67968	1.47636	0
1.6762	-0.0943028	0
-5.45959	-2.80509	0
1.35853	1.69587	0
-0.723953	6.7723	0
-1.73284	6.73018	0
1.58802	2.98255	0
1.41271	0.216551	0
3.94403	-4.19597	0
6.2561	-2.02784	0
6.88543	0.738338	0
0.988531	1.02766	0
-3.19157	1.93519	0
-1.28998	1.91975	0
-0.466368	6.80244	0
1.64269	1.47534	0
-2.4883	4.25734	0
-3.46493	-0.695267	0
0.917401	4.47838	0
0.448063	4.52871	0
6.19101	-0.822929	0
5.58678	-1.83438	0
1.69341	1.69588	0
1.50135	1.20081	0
-0.824073	2.02391	0
-1.10991	-3.07218	0
1.88476	1.92989	0
-3.55643	-0.451361	0
0.469915	6.83289	0
5.55583	1.87746	0
-3.66635	-1.57652	0
3.71841	-4.34616	0
5.16099	1.22672	0
-3.74159	-1.96683	0
-3.00022	-1.18472	0
-2.19537	3.96999	0
1.28765	3.34651	0
0.894986	1.02914	0
6.49689	-0.431825	0
5.67292	2.61138	0
-0.0601052	-2.86818	0
3.54148	-4.39247	0
1.78345	0.0602575	0
1.12222	4.36346	0
0.75656	3.10937	0
4.93335	-0.163501	0
-2.99277	-1.06042	0
4.18488	3.66598	0
-0.0909343	-1.73893	0
-0.296934	-0.678993	0
-0.296912	1.47357	0
-1.84798	-0.930447	0
-0.86517	-3.15333	0
-0.154484	1.43431	0
-1.50972	2.10559	0
1.78438	3.96616	0
-4.63158	2.73692	0
5.04482	1.56698	0
5.56021	-2.00818	0
0.0463036	-1.93282	0
-4.72222	2.47138	0
-0.974249	-1.62308	0
5.11706	1.19348	0
5.42085	1.80562	0
1.78843	-0.135327	0
0.604274	6.83209	0
-6.43472	1.4367	0
0.721904	0.00652901	0
-1.62854	2.12841	0
-3.37269	-0.701843	0
-5.84591	0.367769	0
-1.71735	1.05099	0
-0.0683485	2.21722	0
-0.997544	-2.01713	0
-2.12797	3.97839	0
-1.27126	0.936249	0
0.664101	4.5369	0
5.28578	-3.43519	0
-6.31241	0.956503	0
-0.0621083	0.593052	0
-2.54349	-1.04862	0
4.80157	0.594891	0
1.5277	-0.392363	0
-1.15934	1.92062	0
1.34062	0.605176	0
6.40891	-0.529551	0
-3.2539	0.12756	0
0.215087	-1.52251	0
-1.77643	-0.625552	0
1.84407	1.27079	0
-1.68087	1.71526	0
4.2415	-3.21031	0
4.53075	-4.08332	0
5.34743	-1.76693	0
-1.94977	3.9944	0
-1.08941	-1.42783	0
2.10776	3.70048	0
0.0833598	-1.33419	0
0.538213	-1.32872	0
-0.862802	2.19329	0
-2.9281	1.62647	0
-2.81397	4.17869	0
-3.23921	4.64417	0
-0.299439	-0.0648456	0
4.95473	-0.0362722	0
1.37272	4.19597	0
1.62376	2.9816	0
-2.42827	-1.00696	0
-1.90639	3.98058	0
-0.130266	-1.47182	0
0.614136	6.82859	0
0.600653	3.19135	0
6.09601	-0.941887	0
1.28622	3.02773	0
-2.65919	-1.52443	0
5.33512	1.59173	0
5.40905	1.61723	0
1.51946	1.7277	0
-0.297157	-1.58485	0
-2.875	0.706364	0
-4.52058	1.97778	0
-1.60175	6.74984	0
6.56858	-0.264246	0
-1.60409	6.74994	0
1.6985	-1.89909	0
1.09117	4.39024	0
-2.42126	3.76928	0
0.382316	-0.0914758	0
6.11992	0.315347	0
5.52978	1.82504	0
-0.602445	6.78971	0
4.05072	-3.47677	0
-0.950057	6.78409	0
-2.94218	1.57416	0
0.27584	2.25835	0
-6.27246	0.893461	0
0.112397	6.82958	0
5.32375	-3.52323	0
-2.59226	-1.03984	0
-0.648885	1.05352	0
1.03244	2.4785	0
-3.7095	4.50835	0
1.73124	-6.43198	0
5.91689	-1.51028	0
5.98904	-1.68556	0
-3.5989	-0.55305	0
-3.01884	1.23736	0
4.65604	2.98137	0
5.88304	-1.61197	0
1.2125	0.645433	0
4.79589	3.0164	0
1.10464	3.5214	0
5.39763	-0.389962	0
-2.09738	-1.10688	0
1.29997	4.04238	0
-1.43336	-1.28954	0
0.717141	6.83028	0
1.38995	3.36405	0
1.27449	-0.74237	0
5.11858	2.91255	0
1.40324	-0.273469	0
0.795626	4.49674	0
-4.15182	-2.84545	0
0.114804	0.591724	0
0.0359978	4.23796	0
5.00027	-1.85722	0
-1.00796	-1.76935	0
4.64993	3.07873	0
4.88964	-2.54461	0
0.549684	0.813716	0
5.572	-1.66082	0
-2.43705	-1.03879	0
-1.87329	4.09901	0
-4.49343	-0.800775	0
-2.92042	3.65988	0
0.0136545	1.20483	0
0.133869	6.82977	0
-2.67403	3.63981	0
-5.29186	2.59401	0
-0.0228255	2.28047	0
4.56817	3.22833	0
-3.54454	4.57346	0
-0.617893	2.18549	0
-1.93675	-0.666121	0
1.87222	4.15447	0
4.93071	-2.65728	0
6.03277	-2.05297	0
0.351301	4.16973	0
-0.24933	6.8214	0
4.18818	3.74851	0
1.47953	3.66722	0
-4.41217	2.14614	0
-1.43325	-1.77027	0
1.81344	2.52798	0
4.89258	2.88351	0
-2.40572	4.14876	0
-0.0153849	-1.73525	0
1.12519	3.59518	0
4.27874	3.74531	0
-0.291473	0.000467258	0
0.122839	3.90194	0
1.1495	-0.6625	0
4.46801	3.30372	0
-0.880849	6.78159	0
5.66826	-1.68602	0
1.81418	-1.85902	0
-0.150202	0.478423	0
4.9784	-2.78827	0
1.73403	-0.200643	0
5.01012	-0.593695	0
1.76944	-1.8651	0
6.87983	0.796486	0
1.2563	4.14966	0
4.93429	-2.68893	0
1.40652	3.53021	0
-0.8362	1.78306	0
0.103423	0.473958	0
0.832231	-2.49643	0
0.673997	3.00732	0
-0.363773	0.584652	0
5.33109	-2.41313	0
-1.45673	0.0418838	0
4.72447	3.25278	0
-0.146729	-1.57231	0
1.86757	-0.909733	0
-1.7801	6.72103	0
-3.55678	-0.517001	0
-3.71378	1.01446	0
4.22735	3.71145	0
1.34183	0.585029	0
-6.15678	-1.04117	0
-0.0687521	4.25654	0
-4.81571	-0.359499	0
-2.83517	-0.589541	0
0.399299	0.377752	0
3.14295	-4.53619	0
5.0873	-1.63286	0
5.06587	0.975148	0
1.12106	-0.497776	0
4.06425	-4.09038	0
-0.0328232	-2.00044	0
4.96693	-1.73932	0
-0.204137	3.51906	0
6.22744	0.01011	0
1.49241	-0.0274908	0
3.41593	-4.56418	0
-0.256134	1.64122	0
6.00589	0.78545	0
-3.64642	-0.57071	0
-2.91399	3.70015	0
-0.941388	1.85629	0
-1.82244	6.70243	0
0.656131	6.83086	0
-0.780014	3.59994	0
-3.08343	-0.461334	0
4.77433	-1.59547	0
5.47264	1.93729	0
-1.16764	-1.74277	0
-3.02617	-1.09163	0
0.450279	4.47988	0
-3.12756	-1.1281	0
1.60783	0.108109	0
-0.42727	4.09353	0
0.602428	6.82861	0
5.08577	-3.03792	0
6.72394	-0.232586	0
-0.30045	1.42027	0
-0.600777	1.85746	0
-4.27939	2.64319	0
-1.72308	-2.69101	0
1.8867	0.946247	0
1.50209	5.68622	0
-6.35805	1.64523	0
-0.253081	4.13907	0
-2.78336	3.66436	0
5.52157	1.81414	0
1.49005	-0.24335	0
5.1228	2.66459	0
-2.51353	-1.01628	0
-0.318462	4.13603	0
1.82507	2.04892	0
0.947423	-0.245307	0
-4.9866	-0.900368	0
-0.355505	2.43382	0
0.75612	-0.366747	0
-0.906792	6.79441	0
-2.63841	4.35038	0
4.42549	4.34726	0
-1.48842	4.2426	0
0.0695398	-1.93602	0
-1.93206	3.96482	0
6.87778	0.473288	0
1.66585	4.16252	0
-1.62441	1.3252	0
-1.0453	-1.96718	0
-1.48499	4.22389	0
4.58241	3.2617	0
-0.28811	1.78734	0
-0.846602	-1.13442	0
-5.38487	-3.19191	0
5.96594	-1.24917	0
5.68639	2.68311	0
-1.63115	2.09219	0
5.27386	-1.84721	0
4.85217	3.43544	0
1.46547	2.70499	0
-2.76212	4.15643	0
-3.56591	-0.516038	0
-0.870706	6.77169	0
-1.54768	1.15641	0
0.571016	6.83229	0
1.55813	3.43248	0
5.00047	0.182732	0
0.121919	2.44554	0
2.00383	3.78272	0
0.771847	2.96736	0
3.16936	5.16323	0
-3.14814	1.48103	0
-2.62432	3.83979	0
-2.51168	3.72191	0
4.85305	3.32436	0
-2.19935	5.29601	0
1.36747	0.491923	0
0.865923	1.11198	0
-0.815368	-3.08394	0
1.3855	4.14116	0
-2.64194	3.73852	0
-3.00022	-1.82407	0
0.382832	6.83233	0
-3.76909	1.29672	0
-0.230717	4.21404	0
5.96255	-1.30023	0
-4.93639	-2.22347	0
-5.86225	-0.220953	0
1.53782	0.320317	0
5.31991	-1.51139	0
-0.181538	2.20632	0
-0.916004	-0.215655	0
-1.15872	-1.64245	0
-1.14947	0.165788	0
-2.57064	0.70617	0
-1.09814	-3.14888	0
-3.17257	-1.05401	0
6.15479	0.77068	0
-0.151612	1.79673	0
2.04414	4.07791	0
1.64378	-0.235461	0
0.614322	6.83007	0
0.473868	-0.831589	0
-0.532988	0.601431	0
-3.96499	0.308933	0
1.47891	-2.12328	0
0.990369	0.815989	0
0.0573124	-1.37073	0
-1.11805	-2.12913	0
-2.59871	3.94293	0
-3.00944	-1.15987	0
4.38898	3.35428	0
-2.89778	-1.28413	0
6.89705	0.597146	0
0.635034	2.51724	0
-1.62337	-1.82957	0
-2.20933	1.72692	0
-2.38273	-0.733795	0
-6.27206	0.384388	0
-1.52403	-0.585484	0
-0.0604092	-1.00943	0
-4.6066	-1.52793	0
5.27251	-3.41019	0
-2.37721	3.78099	0
0.608817	2.97314	0
-1.12634	-0.319383	0
0.756304	4.42864	0
-0.450262	1.65009	0
1.34307	0.662001	0
4.29263	3.97865	0
1.02993	1.06329	0
-4.56632	-1.79766	0
-2.3575	-1.58635	0
1.87709	0.400467	0
0.17035	4.02119	0
-0.521795	6.79914	0
-2.86824	0.63571	0
-1.95742	0.435656	0
0.70604	6.8308	0
5.33939	2.04721	0
0.587146	6.83217	0
-1.0863	-3.15802	0
0.170226	3.43341	0
-1.33348	-0.282777	0
-4.38224	1.96898	0
6.89318	0.727179	0
6.1513	-0.919477	0
0.988109	-2.39594	0
5.46131	-2.16741	0
1.61208	-2.06958	0
-3.60951	-1.69929	0
-0.514493	3.82496	0
-2.87915	0.629778	0
6.25847	-0.873351	0
4.34476	-0.41496	0
-1.2522	-2.08784	0
5.02532	-3.34714	0
-6.06415	-1.56451	0
0.620208	6.83159	0
5.95125	-1.28352	0
6.28368	-1.98408	0
-3.52222	-0.638608	0
-6.14143	-0.430651	0
-1.59568	1.04794	0
-2.9257	1.26053	0
-2.66272	0.319959	0
5.87919	-1.51398	0
-1.03758	-1.50203	0
-6.39724	0.412692	0
-1.82366	6.70674	0
-1.68397	0.437207	0
0.35364	2.85031	0
-1.32299	-3.01356	0
0.40805	1.31196	0
-0.164927	6.82499	0
0.0452627	3.88999	0
-3.20314	-0.534855	0
3.32163	-4.49759	0
6.3318	-0.900299	0
-1.0011	-0.293668	0
-3.60891	-0.535118	0
-2.48337	0.617925	0
-0.768466	-1.2993	0
-1.89441	0.329875	0
-3.01025	-0.627229	0
1.90306	-0.5601	0
-0.144033	4.18325	0
1.26424	3.35151	0
1.83287	1.99131	0
1.14622	4.42261	0
-1.15502	-1.58432	0
6.89579	0.740233	0
-2.21521	4.69667	0
-0.709634	6.76939	0
-2.5302	-0.868629	0
0.931129	-2.4172	0
-1.25328	2.1978	0
-2.63163	1.882	0
-0.194836	1.30995	0
-0.187361	4.06179	0
-5.80484	-0.250921	0
-1.05725	-1.49626	0
0.360909	1.45608	0
-0.000485725	4.23801	0
1.82683	1.08437	0
-2.91074	1.24612	0
-6.30279	0.651532	0
-2.9313	0.599574	0
1.88591	1.17456	0
-4.81084	2.79882	0
1.07907	1.04046	0
-0.766526	6.7408	0
-1.79912	-3.60281	0
-0.0113391	4.02902	0
-1.57578	0.802822	0
0.662185	4.59361	0
5.65932	2.6669	0
-3.23116	-0.704554	0
-1.10835	2.22019	0
-0.180519	1.3175	0
-0.0644768	4.0038	0
-0.138987	-1.51466	0
0.112062	4.236	0
-0.805714	6.73805	0
1.23077	5.68039	0
-5.19822	-2.95234	0
0.367434	2.31505	0
1.13405	1.48916	0
-1.83557	-1.85729	0
1.76906	4.23391	0
0.265741	-0.865666	0
0.265846	3.61065	0
0.345724	6.83193	0
5.82231	-1.79044	0
-3.14426	-1.07169	0
-0.616158	-0.13588	0
-3.47822	-0.868299	0
-1.05167	-3.15163	0
6.54799	-0.33742	0
1.79534	2.10131	0
-0.248316	1.78555	0
5.09867	-1.627	0
-1.7537	6.72791	0
-6.31846	0.813555	0
-1.42243	2.14824	0
-1.25135	2.22897	0
-2.56462	-1.15596	0
-0.876496	-0.276027	0
0.93212	1.33406	0
0.164359	-1.09507	0
-2.31698	-1.64028	0
1.54939	4.36539	0
-1.97164	-0.933384	0
0.52505	4.56237	0
-0.0701159	-1.88162	0
1.73113	-0.751559	0
-0.333256	1.45053	0
1.26226	4.49617	0
1.80983	1.85954	0
-1.47246	-3.15773	0
3.25847	-4.5383	0
0.682788	6.83125	0
-2.78891	-0.892555	0
-0.0481468	-1.01623	0
-1.59154	2.14234	0
4.91867	3.39656	0
0.338305	-1.57905	0
-2.67317	1.95157	0
-5.4257	-0.600481	0
-5.14318	-2.37909	0
2.57947	-6.18655	0
4.96572	0.024815	0
4.63277	3.52074	0
-3.11726	-1.03156	0
5.33374	1.60974	0
0.475377	3.02106	0
5.94806	-1.34986	0
-1.06478	4.4929	0
5.03593	-2.93148	0
-3.24305	-0.624334	0
0.0936324	0.550861	0
1.13038	-2.31414	0
-1.09531	-1.67505	0
1.53103	2.822	0
-0.517524	3.95164	0
-0.726005	-2.52042	0
0.656011	6.8315	0
1.52282	-0.336684	0
-1.60615	-1.20025	0
0.505197	6.83249	0
-2.75764	1.39792	0
3.78362	2.34053	1
-3.67206	-5.10264	1
-5.16795	-1.81368	1
0.20663	-5.36969	1
2.9451	-2.39712	1
0.172667	-4.73129	1
-0.803175	-4.963	1
6.14058	0.473371	1
-0.294157	-5.47719	1
-1.24659	5.43685	1
-6.34979	-0.795901	1
-5.59479	-0.753654	1
5.51197	-0.109356	1
4.81223	-2.34535	1
-1.19703	5.46494	1
-2.83394	-3.88	1
-1.61941	5.42314	1
-3.80007	4.33924	1
3.47419	0.605563	1
-3.74873	-3.24393	1
5.95326	-0.596885	1
1.20555	-5.47573	1
-6.56065	-1.50263	1
0.514589	-3.97008	1
-3.14808	4.86763	1
-0.315434	-3.66777	1
2.56718	-6.1966	1
-5.15165	0.974116	1
0.772192	-3.8389	1
-2.18607	1.23768	1
3.17515	-1.10348	1
1.31658	-3.68139	1
-4.1182	0.319336	1
-2.59518	5.18231	1
-5.5789	-1.29561	1
-5.28827	1.45952	1
1.20964	-3.38828	1
-3.84158	3.65761	1
0.436794	2.36983	1
3.46245	-1.47234	1
-4.17786	0.141639	1
-2.00624	-6.26449	1
2.90864	2.42788	1
-6.00199	-2.25823	1
-6.13352	-0.825452	1
-4.86244	2.40106	1
1.43936	-2.91296	1
-2.04667	-2.74048	1
-1.84677	5.39082	1
-2.18607	1.23768	1
-6.7785	1.22787	1
-2.5661	-5.5506	1
3.35716	1.38742	1
0.414928	-0.696748	1
2.41492	-3.85036	1
5.53247	-2.08906	1
-2.59518	5.18231	1
0.710728	-5.02007	1
0.00841067	-4.2005	1
-5.32452	-2.86148	1
-5.17098	0.882866	1
3.28004	0.132931	1
-2.50753	-4.02347	1
4.71501	-1.94786	1
1.79205	-5.05367	1
2.6121	-1.39941	1
-1.61009	-5.74937	1
-5.30735	-3.04227	1
-6.45318	0.357319	1
4.80696	0.395818	1
3.08391	-1.94635	1
-5.87018	-0.193098	1
0.25908	-3.88125	1
3.17515	-1.10348	1
3.16005	-0.126419	1
3.15282	0.612246	1
2.87668	-1.96985	1
-3.95299	0.365961	1
-1.46878	5.36102	1
-1.27696	-4.17198	1
0.20663	-5.36969	1
-2.78332	-2.68237	1
-3.51249	-3.43179	1
-1.77873	-6.26745	1
3.13968	4.1444	1
-2.70366	3.71326	1
-3.93616	3.92699	1
3.72139	-4.55086	1
-3.45446	-2.62052	1
2.61364	-3.48089	1
3.75862	-4.47008	1
2.33379	-2.2093	1
-2.83434	-3.8798	1
-0.638463	-1.11228	1
-0.812743	-4.93938	1
-5.16669	-4.19261	1
-4.16548	2.79541	1
3.34565	1.46029	1
-0.328872	-3.6691	1
-4.82642	-4.60232	1
2.6456	-1.25266	1
4.83216	-2.35871	1
1.21852	-3.65815	1
-4.60349	-1.61095	1
-1.95418	-4.18917	1
6.10269	-1.4666	1
-1.06584	5.37265	1
-1.29715	2.98606	1
6.74113	-1.82964	1
-3.92464	4.00181	1
2.98115	-3.94861	1
2.0754	-3.12066	1
4.3539	3.02737	1
-5.21227	-1.71052	1
0.198247	-5.49433	1
-4.30967	-3.6138	1
-3.09404	-3.70798	1
0.168072	-5.69206	1
-5.14056	0.860786	1
-2.53513	-2.19398	1
-2.70857	-3.8565	1
1.4755	-1.33514	1
3.18359	1.69443	1
-6.45066	1.30795	1
3.06729	1.78775	1
-0.462291	-3.30569	1
-4.40807	2.66796	1
6.85052	-1.7112	1
-4.95785	-4.21482	1
-2.70185	3.72882	1
-0.025487	-5.19132	1
-0.396405	-4.12673	1
4.94486	-0.0863579	1
-3.64203	4.55518	1
-5.14822	-3.56082	1
0.0241512	-3.80988	1
-5.76239	-0.621756	1
0.931149	1.99087	1
0.131361	-4.99894	1
-5.57241	-2.8177	1
-4.82642	-4.60232	1
-0.00333036	-3.8677	1
-4.78844	-4.63843	1
-0.552119	-3.82322	1
-3.82308	-5.03375	1
2.7096	-2.51774	1
3.12224	0.720932	1
1.95842	-3.06806	1
-2.57202	-5.54503	1
-0.641697	-3.52937	1
2.60118	-1.48792	1
4.91999	-2.6725	1
-4.97138	1.36845	1
-1.86044	1.40219	1
3.70511	1.59884	1
2.52034	-6.21392	1
-2.41975	5.04028	1
0.103534	-4.03132	1
-4.18631	-1.38262	1
-4.16548	2.79541	1
3.39528	0.377342	1
-1.72076	0.784642	1
-1.84677	5.39082	1
-3.34614	-3.54688	1
-0.600834	-3.56404	1
-4.3353	-4.91251	1
0.709134	-5.05102	1
5.67077	-2.86751	1
-4.64197	1.9757	1
-5.52185	-2.9432	1
-1.77522	-6.27308	1
4.28766	4.43324	1
-2.41975	5.04028	1
-5.14056	0.8608	1
-6.35134	-0.490714	1
4.74941	-1.86708	1
2.47902	-2.47797	1
4.18651	4.44918	1
2.50583	-1.71523	1
-5.17098	0.882866	1
1.4897	-5.22404	1
-5.4194	2.43004	1
-0.373802	-0.043633	1
-6.5009	-0.769288	1
-3.64956	3.04695	1
-0.113595	-0.160597	1
-0.340028	-5.31606	1
3.16005	-0.126419	1
-5.55218	-2.68051	1
3.45066	-1.36732	1
-3.54822	2.85052	1
-6.70998	0.138358	1
-1.24291	-4.37487	1
-6.1016	-1.97214	1
-2.83434	-3.8798	1
6.12477	-0.6457	1
-1.72753	-6.30675	1
-5.20695	-1.87663	1
-5.76309	-2.39438	1
4.96876	2.15346	1
-0.777587	5.51122	1
2.80952	-1.93435	1
-4.18631	-1.38262	1
3.00318	2.5955	1
-5.73954	-1.68005	1
2.57946	-6.18508	1
3.43612	1.39429	1
-4.78672	-4.18342	1
-3.64956	3.04695	1
-2.45312	-2.35846	1
3.43612	1.39429	1
3.13404	-0.425363	1
-0.999753	-4.90647	1
-3.24603	2.82863	1
-1.29715	2.98606	1
-1.24654	5.43687	1
-5.61613	-2.70954	1
0.505213	-3.85179	1
0.798688	-3.40901	1
-0.777747	5.51121	1
6.31013	-0.175032	1
-4.17786	0.141639	1
-1.27696	-4.17198	1
-6.21194	-1.54754	1
1.98854	-4.72762	1
-2.82608	-3.76502	1
2.98026	2.43956	1
-3.81164	4.32826	1
1.44518	-4.96786	1
5.06023	2.86422	1
4.1503	-1.63894	1
-3.18357	1.92701	1
-2.54083	-5.54146	1
-1.73038	-6.30812	1
-2.29045	2.88725	1
-3.63725	4.50999	1
5.27375	1.23723	1
2.56616	-6.19776	1
-3.54822	2.85052	1
-2.34766	-2.51789	1
-4.12292	-3.70926	1
1.3768	-3.08559	1
4.32119	-0.389326	1
-5.28728	-3.02735	1
1.46971	5.68242	1
-1.29715	2.98606	1
3.50251	-4.30267	1
-4.73959	1.83882	1
-2.82608	-3.76502	1
2.79849	-1.21347	1
5.30209	-3.47813	1
3.44983	4.94975	1
0.295525	-5.48793	1
-4.74516	1.65914	1
-5.63096	-0.670764	1
2.7038	-2.62471	1
2.74517	-2.44887	1
3.61678	0.878164	1
2.73645	3.39122	1
-0.113595	-0.160597	1
1.49026	-5.22348	1
-5.25762	-1.92153	1
-3.93263	-2.22484	1
2.52831	-2.14673	1
2.88009	-1.11681	1
3.08377	-1.27428	1
-1.03921	1.3921	1
-5.57241	-2.8177	1
5.70507	2.5103	1
-5.32452	-2.86148	1
4.06723	-4.21147	1
-1.52198	-5.62396	1
-0.777746	5.51121	1
-1.19703	5.46494	1
-0.187163	2.93694	1
-5.76309	-2.39438	1
-2.29045	2.88725	1
-5.30819	-4.17565	1
3.34542	1.32045	1
2.9451	-2.39712	1
-6.20617	-0.50575	1
-3.31111	2.37428	1
-2.41962	-4.06557	1
-1.80174	1.44491	1
-2.29423	4.54492	1
4.13371	2.53673	1
-1.24546	3.01329	1
-3.12969	-2.97105	1
4.68719	-1.01376	1
3.16882	-0.111007	1
0.808633	-4.90593	1
-4.67887	1.32413	1
1.09339	-3.53354	1
-4.18631	-1.38262	1
-2.95296	-3.7912	1
2.96577	1.44673	1
0.45084	-3.94313	1
-4.59504	-4.75827	1
6.62948	-1.69806	1
-1.46992	1.06376	1
-2.25166	2.60139	1
-3.98917	0.247062	1
3.17033	-0.0624698	1
-5.25732	1.32995	1
-1.39331	-4.77107	1
3.22793	0.0155011	1
-0.0473809	-3.99655	1
-5.87018	-0.193098	1
-2.89621	3.77149	1
-2.41962	-4.06557	1
-3.12969	-2.97105	1
0.842533	-3.81962	1
-3.91958	4.24385	1
3.77436	3.6764	1
-1.29215	2.94516	1
2.53283	5.46499	1
3.44983	4.94975	1
-2.5925	-5.52122	1
2.81269	-1.4709	1
1.43548	-3.64144	1
-3.14808	4.86763	1
-0.622564	-3.48545	1
3.13404	-0.425363	1
-0.741264	-3.82192	1
4.01597	-4.2452	1
6.14042	-1.6336	1
2.57946	-6.18508	1
-1.35513	5.29754	1
-5.38677	2.6113	1
5.87038	0.216584	1
-6.4643	1.42357	1
0.131361	-4.99894	1
0.420272	-3.86503	1
-6.10677	1.46472	1
1.79169	-5.06881	1
3.4764	-1.26239	1
1.95085	-4.7989	1
-1.50857	-6.38409	1
1.49624	-2.49383	1
2.77503	-2.65902	1
-2.03208	-2.60704	1
1.26587	-3.65524	1
-5.48129	-1.17494	1
1.48025	5.72112	1
0.168072	-5.69206	1
-1.18614	-4.8291	1
4.18651	4.44918	1
-4.86046	1.18832	1
3.75862	-4.47008	1
2.36809	-2.94954	1
-1.55416	0.19878	1
-5.14799	-4.29325	1
-5.17931	2.0722	1
-5.5661	-1.76676	1
-3.73523	-2.6382	1
-3.54428	-5.12113	1
3.0124	-0.424943	1
2.12567	2.23575	1
2.36017	-2.9665	1
-1.46992	1.06376	1
0.347016	5.56972	1
-4.23471	-4.83916	1
-0.0505659	-5.55962	1
-1.73038	-6.30812	1
3.61673	0.877855	1
4.91999	-2.6725	1
-2.54936	-4.03637	1
2.74607	-0.164757	1
0.661705	-5.7261	1
-2.73737	3.6944	1
1.31658	-3.68139	1
5.14169	1.12818	1
-5.4572	2.74959	1
1.46971	5.68242	1
0.103534	-4.03132	1
3.61678	0.878164	1
-0.201967	-5.39046	1
-3.29519	2.03001	1
-3.11589	-3.68652	1
3.00906	-3.94439	1
0.505213	-3.85179	1
-4.59504	-4.75827	1
-1.55416	0.19878	1
2.33379	-2.2093	1
3.07139	-1.19874	1
-5.32048	-4.19653	1
1.95532	-4.75486	1
5.72958	-0.525489	1
-4.3353	-4.91251	1
-6.7785	1.22787	1
-0.373056	-3.21329	1
3.01453	-1.12271	1
-2.29423	4.54492	1
-0.462291	-3.30569	1
1.37378	-4.9097	1
-5.24858	-3.8357	1
2.98194	2.96138	1
-3.11589	-3.68652	1
6.549	-0.0737983	1
4.08693	2.67086	1
-5.77362	-1.10368	1
-3.36225	2.54378	1
2.50834	-2.86438	1
-1.51118	-5.44595	1
2.41611	5.46746	1
0.287394	-5.49457	1
1.72824	-5.02905	1
2.9422	1.44853	1
1.46971	5.68242	1
-1.11517	5.09338	1
2.45585	-2.12121	1
-5.45212	2.74276	1
-3.11589	-3.68652	1
-6.71595	1.3965	1
-3.66484	3.12322	1
-3.90668	3.99055	1
-1.52198	-5.62396	1
-1.77522	-6.27308	1
3.4764	-1.26239	1
1.49026	-5.22348	1
-2.59414	3.80594	1
0.40571	-5.76897	1
4.28766	4.43324	1
-1.71473	-6.30714	1
-3.78097	4.39749	1
-3.52182	-5.12344	1
-5.38061	2.6426	1
-1.27439	-4.79433	1
-3.32201	2.43217	1
-0.272369	5.41519	1
-6.6495	-1.14801	1
-5.17098	0.882866	1
-2.78332	-2.68237	1
3.46245	-1.47234	1
2.88009	-1.11681	1
0.710728	-5.02007	1
0.188851	-4.89161	1
1.84192	-4.91603	1
1.09713	-3.81094	1
1.64242	-4.83579	1
-5.61966	-2.76117	1
2.9451	-2.39712	1
2.33379	-2.2093	1
-3.93616	3.92699	1
2.46322	-1.88062	1
1.50426	-0.369095	1
3.61673	0.877855	1
-3.45446	-2.62052	1
-4.96378	1.33632	1
5.51197	-0.109356	1
2.56616	-6.19776	1
5.51197	-0.109356	1
-1.73038	-6.30812	1
-3.57428	-2.50425	1
6.50932	0.132016	1
-0.113595	-0.160597	1
0.640347	-1.8844	1
-0.110451	-4.20642	1
0.49657	-3.91251	1
4.76445	-2.69891	1
0.0141451	5.6248	1
-1.61009	-5.74937	1
-0.373022	-5.29038	1
2.81221	1.66776	1
-2.96577	-3.80589	1
4.9269	-0.22795	1
-3.74966	-1.98227	1
2.68938	5.40079	1
-3.25328	-3.60924	1
-2.34766	-2.51789	1
-0.395963	-5.25975	1
-5.20695	-1.87663	1
0.188851	-4.89161	1
-6.17664	1.43041	1
2.50834	-2.86438	1
-1.73038	-6.30812	1
3.41758	-0.252211	1
-3.98601	2.92806	1
3.42473	-1.36989	1
4.03739	-4.23497	1
-2.34038	-4.14974	1
2.24066	2.20836	1
-3.95299	0.365961	1
0.930776	-5.62439	1
0.303744	-4.08375	1
-2.45282	3.67313	1
2.91415	-2.19224	1
-2.07772	0.362328	1
4.95367	-2.77615	1
-3.57428	-2.50425	1
-3.03995	-3.75666	1
-5.30459	-4.16656	1
-1.51487	-6.37863	1
0.0195153	-4.74639	1
2.81035	-1.20276	1
-3.30281	-3.53712	1
6.20272	1.24278	1
-2.85568	-3.86849	1
3.14857	-0.109925	1
[truncated: 1,001 more rows]

## Sheet: Figure3a
True_electron	Predict_electron	True_hole	Predict_hole
2.17955	1.61144	0.78965	0.766198
1.08091	1.06217	1.22501	0.898368
0.918839	1.33644	0.754039	0.766198
1.23508	1.19439	0.0225245	0.504161
1.21115	1.12629	0.685743	0.232648
0.228502	0.304743	-0.307644	0.175491
0.264458	0.186019	-0.117949	-0.141953
0.539257	0.392281	-0.039834	0.0456681
0.21536	0.462367	-0.215547	-0.128448
0.765476	0.763682	-0.145153	-0.437942
0.999878	1.03946	-0.23267	-0.213184
0.494814	0.483359	-0.342435	-0.310301
0.845718	0.8686	-0.0409586	-0.0410331
-0.527512	0.257049	-1.84948	-1.34285
1.03179	0.916256	-0.550363	-0.57397
-0.191238	0.341793	-0.840968	-0.836161
-1.2688	-1.24368	0.0229352	0.052051
-1.84948	-1.58162	0.42857	0.355302
-0.212348	-0.190787	1.25528	1.05576
0.785776	0.471145	0.0628545	0.0527909
1.00727	0.963683	-1.13786	-0.599839
-1.5	-1.19196	-0.200605	-0.266776
-2	-1.73962	-0.598955	-0.595948
-1.17339	-1.18081	-0.919316	-0.907802
0.694627	0.657775	-0.574677	-0.337745
0.59304	0.365236	-0.0707314	-0.142223
-2	-1.08197	-0.535291	-0.532969
-0.79168	-0.933981	-1.44303	-1.21904
1.04351	0.519008	0.46792	0.45496
1.92959	1.87266	1.46883	1.48649
1.84427	1.64704	1.56354	1.34252
2.65616	1.93001	2.12632	2.08589
-0.180805	-0.184543	0.885715	0.316926
-0.157488	0.0624886	0.375736	0.248049
1.36154	0.503988	0.88482	0.87014
0.573439	0.722445	0.852392	0.891989
0.380923	0.67867	0.00181642	-0.159244
-0.119186	-0.102547	-0.744727	-0.911668
-0.337242	-0.349797	-0.920819	-0.640658
-0.3801	-0.413444	-0.55009	-0.541728
-0.515992	-0.440137	-2	-1.77406
1.39631	1.18258	1.79778	1.29922
-1.17339	-0.524759	0.269569	0.282255
-0.57376	0.0263804	-0.106873	0.572768
0.631568	0.17821	0.792086	0.551252
1.22813	0.867189	-0.90205	-0.893675
0.67396	0.670786	-0.482886	-0.517782
0.0350559	0.0911383	0.363681	0.270009
1.02394	0.989016	-0.137167	-0.0964758
1.46689	0.977793	-0.529493	-0.505832
2.46364	1.53585	-0.654902	-0.119007
0.142204	0.369959	0.141831	0.190603
2.23046	1.61672	1.11402	0.812322
2.64836	1.75486	0.133539	-0.0923273
1.60314	1.63015	-0.142668	-0.161371
0.879096	0.903801	-0.730487	-0.417783
1.44248	1.64704	0.956168	1.56513
0.0170333	0.03183	-1.30103	-0.874955
0.297621	0.359356	0.305	0.194
1.82601	1.83616	1.24822	1.14392
-0.00434265	0.031873	-0.827804	-1.00289
0.154836	0.151435	-0.636636	-0.6743
2.0195	1.9808	0.152461	0.16174
1.80248	1.86571	-0.451198	-0.346432
2.18983	1.17885	1.2824	0.606373
1.08422	1.1024	-1.142	0.00332805
0.127636	-0.204374	1.57979	1.61962
0.0473578	0.0782467	0.480057	1.14494
2.05598	1.9843	2.23509	1.65057
0.109871	0.0992027	0.0740699	0.208139
0.42358	0.666954	-0.209595	-0.154354
-0.130412	-0.319016	1.33144	0.924277
-0.00938526	-0.0161185	1.21239	0.957878
0.0289281	0.0151184	0.963831	0.96267
0.128335	0.104792	0.622693	0.646299
-0.0525652	0.305258	-0.594212	-0.604807
-2	-0.328344	-1.37236	-0.672251
0.286325	0.320284	-0.0399383	-0.0735716
0.508467	0.50361	0.985567	0.789921
2.0092	0.958925	0.984077	0.966585
0.328662	0.514969	0.902854	0.749731
2.12018	2.1854	0.902006	0.88097
2.12018	0.835119	0.125076	0.170609
0.529829	0.49612	-0.484094	-0.208611
0.550468	0.603091	-0.35365	-0.359165
0.575473	0.6052	-1.30103	-0.995926
-1.09354	-0.639109	1.07842	1.09504
1.07566	0.958142	0.836514	0.869366
1.06636	0.734219	1.33141	1.35267
-0.123205	-0.0683239	-0.774691	-0.182188
-0.60206	-0.437548	0.504878	0.715049
-0.106238	-0.11907	0.703549	0.724804
-0.381952	-0.263278	-0.0909791	-0.0923711
-1.25181	-1.17285	0.943496	0.88373
1.10037	1.01201	0.978215	0.943529
1.67943	1.71433	-0.267532	-0.147992
0.466868	0.480661	-0.387087	-0.316281
0.522444	0.504358	0.382017	0.367238
1.48572	1.46806	0.41162	0.131937
1.36922	1.30735	0.0671683	0.0963782
0.530583	0.523733	0.117966	-0.199254
0.47701	0.519765	-1.23426	-1.29824
0.46911	0.266115	-1.06834	-1.07783
0.540183	0.542059	-0.618286	-0.602541
-0.246207	-0.250862	1.13672	1.12589
-1.30103	-0.938213	1.37744	1.18702
0.575993	0.606854	0.698796	0.700007
2.00648	1.75614	0.930125	0.758948
1.68497	1.71917	-0.105633	-0.267098
1.30053	1.37741	-0.0284101	-0.0148706
0.108135	0.977329	-0.720646	-0.71749
-1.09354	-1.01979	2.16737	1.82252
1.39711	1.34156	2.43491	1.12858
0.0696246	-0.0346927	0.0216811	0.0440301
1.07591	1.08102	-1.5	-1.02097
-0.297156	0.160225	-0.500652	-0.473155
-0.167069	-0.107364	-0.801343	-0.791649
-0.759451	-0.543614	-0.826814	-0.465437
-0.809668	-0.464803	-0.928118	-0.639025
-0.815309	-0.393908	-0.610563	0.27894
0.39918	0.123873	0.225432	-0.341495
0.523445	0.319932	0.080699	0.111954
0.726133	0.498398	-1.04576	-0.992668
1.17707	0.942001	-0.175479	-0.225645
0.220745	0.209402	-0.677289	-0.46623
0.3401	0.325202	-0.641998	-0.655492
0.195838	0.414084	-0.77876	-0.780386
-0.769551	-0.571801	-0.946395	-0.959563
0.249747	0.45413	0.623328	0.578343
1.29712	0.820688	1.65976	1.41746
0.689411	0.702843	0.416066	0.590555
1.88376	1.90358	-1.39794	-0.710385
-0.130729	-0.0553963	2.21975	1.88033
2.46837	1.90544	0.45789	0.644642
-0.477534	-0.412693	0.887016	0.630246
1.17351	1.18701	0.169825	0.0172466
0.141764	0.025258	0.147762	-0.491214
0.0393371	0.0600621	0.116409	0.139233
0.00284759	-0.112088	0.592346	0.484571
-0.0691731	0.217852	-0.17857	0.650964
-0.555069	0.326108	0.515882	0.520529
0.796366	0.81167	0.865391	0.865386
-0.74947	-0.601944	0.788171	0.790918
-0.474424	-0.443464	-0.107727	0.134946
-0.417824	-0.392625	2.13893	1.77392
1.08991	1.09543	2.71231	2.57629
1.25768	1.26903	2.38746	1.1149
2.53798	2.0144	1.8598	1.6429
2.20005	1.1616	-0.399985	0.00249404
-0.321605	-0.385705	-1.84948	-1.52052
-0.0968082	0.00536457	0.0447759	0.0319835
0.191513	0.269341	0.396199	0.284177
1.41929	1.44836	0.425482	0.727934
0.244909	0.272159	-0.0966049	-0.108473
0.20696	0.21149	0.456377	0.459992
0.0425382	-0.0406239	0.433324	0.358607
0.356737	0.404646	2.06138	1.83415
0.587804	0.500269	1.19128	1.28499
1.11096	1.11215	-0.775647	-0.548435
0.673615	0.701863	-1.48149	-0.589031
-1.46852	-0.14286	0.0860971	0.164346
1.14322	1.12842	1.88897	1.4887
-0.180955	0.179229	0.545631	0.523591
-0.75785	-0.785937	-1.29151	-0.87096
0.729168	0.701286	-1.11395	-1.12027
0.692356	0.77855	-0.881933	-0.0682359
2.07922	2.0065	3.20412	2.5694
0.824126	0.809987	-0.309804	-0.378744
0.711178	0.749598	-0.208806	-0.157166
0.478077	0.477215	-0.903479	-0.66036
-0.0223833	0.0323827	-0.370274	-0.502557
-0.410081	-0.299816	-0.297156	-0.169509
0.991295	0.925499	0.360856	0.237844
0.318835	0.488571	0.787369	1.00308
0.523653	0.75318	0.885828	0.897091
0.612439	0.559034	-0.275415	-0.0728461
1.15876	0.784497	0.27762	0.208439
0.91641	0.840955	1.08709	0.706984
0.942315	0.827296	1.01162	0.877661
1.03488	0.966686	-0.252853	-0.234066
0.155368	0.334929	0.154485	0.175739
-0.315577	0.514969	0.403604	0.410266
1.00475	1.03892	0.52514	0.620786
-0.0959479	0.257277	-0.562064	-0.47734
0.135102	0.307019	-0.409393	-0.413208
0.297015	0.292561	0.90874	0.467887
-0.626737	-0.388658	-0.869666	-0.771934
-0.81204	-0.851288	-1.04576	-1.03739
-0.410925	-0.355061	-0.421361	-0.70531
-0.41481	-0.395122	-0.455932	-0.440444
1.74504	1.75776	2.64907	1.57457
0.617488	0.471327	-0.152686	-0.0726053
0.721957	0.670132	-0.177548	0.0438187
1.04155	1.04239	0.198661	0.208032
0.838423	0.858008	0.188056	0.223732
0.185934	0.21115	2.23805	1.86932
0.347113	0.166726	-0.507315	-0.493397
1.66618	1.46241	0.119841	0.149031
1.70585	1.72358	0.897149	0.913961
2.01294	1.71637	0.490959	0.324161
1.47345	1.16483	1.61196	1.09407
-0.51396	-0.52083	0.250766	0.222262
0.229951	0.289431	0.067731	0.043665
0.184501	0.211078	0.184501	0.194948
0.578972	0.711855	-0.659149	-0.477038
1.73954	1.47302	2.19989	1.92737
1.04331	1.02062	0.0838143	0.10367
0.679431	0.692245	-0.418861	-0.352141
1.09458	1.10613	-1.17497	-1.14297
-0.362412	-0.192497	-0.0197515	0.0576104
0.602554	0.591963	-0.795027	-0.359659
0.515828	0.522279	-0.331022	-0.312909
-1.58514	-1.34335	-1.71723	-1.46779
2.27133	1.55431	0.416594	0.448232
0.268841	0.345306	-0.532337	-0.700473
0.939766	0.941364	-0.0665845	-0.0444815
-0.359535	-0.489658	-0.252398	-0.23568
0.200521	0.231392	0.0429486	0.266485
-0.641296	-0.394992	-0.458649	-0.424926
0.00670438	-0.429986	0.593847	0.667357
0.552013	0.543328	-0.866601	-0.970022
0.482265	0.273066
0.142785	0.130927
-0.0531381	-0.0499031
-0.0916515	0.362719

## Sheet: Figure3b
True_electron	Predict_electron	True_hole	Predict_hole
2.57749	1.95633	1.74819	1.8522
0.251487	0.537523	0.44947	0.493791
1.44143	1.44158	1.33861	1.34828
1.42186	1.34349	0.670415	0.625759
0.553318	0.551543	2.68574	2.26801
1.27364	1.38539	0.352183	0.503426
0.385351	0.343726	0.106053	0.120146
0.303841	0.315282	0.311754	0.325975
0.169751	0.307244	0.0404287	0.181651
0.521325	0.506661	0.335792	0.295732
0.90309	0.721833	0.185046	0.19635
0.501088	0.499995	0.08167	0.191931
0.19382	0.372895	0	0.0991047
0.330993	0.337778	0.528274	0.541369
0.961082	0.95316	0.176091	0.246491
0.39794	0.154823	0.106165	0.331888
0	0.103415	0.437613	0.428647
0.350248	0.377475	2.21388	1.67234
0.745451	0.619172	0.778151	0.771614
0.404182	0.411566	0.544068	0.537314
0.477121	0.491261	1.79934	1.26177
0.30103	0.286011	0.0511525	0.487909
0.0124093	0.0198447	0.166331	0.498073
0.0125437	0.0110526	0.30103	0.480992
0.39794	0.393088	0.176091	0.184594
1.00397	0.925334	0.603587	0.632306
0.139029	0.156689	0.279087	0.276881
0.167606	0.171593	0.282948	0.315276
0.0018301	0.132547	0.314256	0.22371
0.0655015	0.0319285	1.394	1.29472
0.884607	0.886101	1.17063	1.1882
0.600893	0.594478	1.28217	1.28314
0.861804	0.851591	0.930341	0.922408
0.254033	0.366605	0.0122345	0.0474581
0.234083	0.240782	0.283997	0.201861
1.64801	1.61482	1.31439	1.31373
0.30103	0.282133	1.79239	1.45411
0.636822	0.537523	0.416165	0.467507
0.704171	0.702241	0.351416	0.675009
2.48711	0.934911	2.75632	2.0627
1.47201	1.43455	0.263241	0.282448
1.18166	1.16467	0.449969	0.18225
0.240734	0.191187	0.181754	0.193853
0.0186072	0.0160308	0.0421977	0.0413165
2.0355	1.80918	0.352183	0.318192
2.39176	2.17807	0.477121	0.570154
0.625184	0.630054	0.0177288	0.00990438
2.23045	2.2159	1.716	0.846688
0.142368	0.142692	0.261202	0.527309
0.0124093	0.0362881	0.0413927	0.0519209
0	0.0166753	0.497325	0.446462
1.40426	1.40723	1.55023	1.54585
0.867055	0.536585	0.0347621	0.238478
2.65835	1.88199	2.32815	1.2283
3.08422	2.25926	0.176091	0.210252
0.30103	0.3027	2.23736	1.74753
0.0832401	0.121637	0.933053	0.982321
0.578995	0.684523	0.832509	0.67573
0.605548	0.616087	0.458153	0.631203
0.308391	0.302853	0.293205	0.23049
1.39211	1.27812	1.1631	1.20256
0.402739	0.390588	0.937673	0.937274
0.310173	0.313562	1.17045	1.15885
0.0182888	0.2378	1.07711	1.07649
0.126982	0.102043	0	0.0227222
0.803912	0.797259	0	0.102221
0.0076194	0.00862034	0.109144	0.357657
2.66677	2.16019	1.08099	1.07365
0.983913	1.0182	2.98408	2.36459
2.79796	2.61292	1.20303	1.19867
2.5887	1.70266	2.42488	2.28574
0.00544009	-0.00563996	1.12385	0.807934
0.031158	0.0243918	0.113943	0.265409
0.0163288	0.0319842	0.268845	0.278443
0.90309	0.48366	0.124939	0.230848
0.0765169	0.118541	0.0263289	0.0275282
0.15112	0.145861	0.113943	0.216126
0.404327	0.364028	0.221849	0.0265375
0.636822	0.640308	0.425969	0.439685
0.0652667	0.694255	0.0511525	0.432825
0.124939	0.168014	3.13672	2.67645
0.919659	0.962465	0.033523	0.46692
1	1.03608	0.515075	0.487234
1.62039	1.4818	0.576943	0.583022
1.05582	0.969712	0.989005	0.599505
0.528804	0.456581	0.484007	0.485255
0.243038	0.25518	1.27875	0.977576
1.18937	1.13826	1.7981	1.57313
0.370666	0.407862	0.354807	0.487909
0.633094	0.507715	0.324511	0.746644
0.0859146	0.13717	0.477121	0.491367
0.746894	0.814744	0.71321	0.72314
0.0491251	0.0321223	0.681241	0.683251
0.057251	0.0561708	0.103541	0.106412
0.0872673	0.146953	0.351197	0.355545
0.0258805	0.0735922	0.527426	0.524726
0.0478347	0.0465086	1.32222	0.684881
0	0.0348383	0.564271	0.522035
0.273001	0.285954	0.191886	0.387697
0.487524	0.28911	0	0.0897235
0.105065	0.266185	1.72016	1.33464
0.340864	0.330827	1.88887	1.5654
0.62906	0.641392	0.674146	0.677254
1.96866	1.13164	0.820392	0.791468
0.0555173	0.276868	1.07615	1.44896
0.425554	0.446028	0.699545	0.732679
0.126245	0.140207	0.370111	0.28344
0.0905698	0.15528	0.343782	0.33816
0.0612697	0.0920523	0.414262	0.413733
0.0871502	0.185417	1.11394	1.09047
0.414973	0.77515	0.69897	0.684468
0.104735	0.472258	0.314394	0.337108
0.30103	0.240768	0.232914	0.231037
0.977724	0.999504	0.224015	0.23017
1.83897	1.88537	1.75696	1.72049
0.0726947	0.461101	1.43136	1.43367
0.335355	0.259966	0.325854	0.364112
1.66453	1.04644	0	0.0297296
0.0379596	0.100776	0.566986	0.582727
0.746684	0.75235	1.27875	1.29164
1.60477	1.50534	1.42597	1.28732
1.1383	1.12397	0.131279	0.431231
1.24208	1.26158	0.136324	0.243775
1.93483	1.92824	1.37135	1.27117
0.0960258	0.241173	0.50515	0.492145
1.13776	1.00725	0.906694	0.863099
0.38739	0.38815	0.517636	0.471042
0.628389	0.647317	0.566412	0.559573
0.290035	0.300184	0.228479	0.228936
0.60206	0.579864	0.30737	0.605341
0.639849	0.618639	0.858671	0.739064
0.672184	0.683726	0.0973598	0.162435
0.0265769	0.0320792	0.349335	0.33255
0.346453	0.413843	0.247155	0.227899
0.0157943	0.0302975	0.0859146	0.0836454
0.100744	0.237389	0.0536849	0.174693
0.0591791	0.0618275	0.152063	0.163454
0.255868	0.249164	0.181195	0.179712
0.107802	0.144868	0.0115819	-0.00578893
0.228668	0.238713	0	0.0286847
0.0932053	0.231708	0.154716	0.167661
0.118957	0.14405	0.216767	0.213346
0.172004	0.320473	0.0109954	0.211847
0.0430346	0.0513446	0.534661	0.347025
0.489572	0.515994	0.0616069	0.238714
0.375884	0.375726	0.90309	0.631752
0.574938	0.559203	0.566588	0.559654
0.299492	0.297791	0.106946	0.172214
0.246058	0.32587	0.227516	0.535462
0.26713	0.529706	0.00436481	0.0836312
0.378856	0.393328	0.0323905	-0.00532113
1.53299	0.920491	1.19589	1.17874
0	0.112438	0	0.00758882
0.666889	0.619831	3.15526	2.42242
0.559489	0.494996	0.341789	0.303552
0	-0.00832895	0	0.0204436
0	-0.00124362	0	0.160868
0	-0.00670353	0	-0.00164596
0.944756	0.622373	0.599343	0.584514
0.5976	0.56653	0.78656	0.596695
0.571453	0.480735	1.10263	1.08022
0.174283	0.186768	0.174283	0.260074
0.0495628	0.0540435	0.192966	0.192013
0.728251	0.796443	1.18405	1.17073
2.02448	1.90444	0.326618	0.474273
0.592242	0.612729	0.0100525	0.698877
0.816928	0.782178	0.489541	0.4774
0.184385	0.186582	0.0101418	0.446462
1.56808	1.57426	0.106711	0.114941
0.615793	0.677678	0.23475	0.702337

## Sheet: Figure3c
True_electron	Predict_electron	True_hole	Predict_hole
2.48144	2.36974	2.90309	1.68945
2.36736	2.11872	1.65321	1.66554
2.39094	1.93216	3.33885	2.46862
2.26245	2.04121	2.11059	2.06175
1.6902	1.6758	2.83506	2.25611
1.69897	1.84762	2.95665	2.98331
1.70757	1.71225	-0.0457575	0.617902
1.94448	1.78969	2.13988	2.07868
1.61278	1.80493	1.63347	1.55573
1.72428	1.74572	2.71933	2.51978
1.91381	1.63291	1.60206	1.20449
1.38021	1.37317	-0.221849	0.587678
1.59106	1.61947	0.342423	0.636967
1.49136	1.39692	2.12057	2.00733
-0.09691	-0.0781824	0.39794	0.368916
0.146128	0.190003	0.778151	0.833993
-0.09691	-0.00799411	0.39794	0.636054
0.30103	0.546976	0.826075	0.914558
0.755875	0.74945	0.491362	0.382185
0.908485	0.886644	0.724276	0.908782
0.826075	1.13368	-0.522879	-0.341423
1.59106	1.51398	-0.39794	-0.406901
1.30103	1.37379	0.556303	0.231041
1	1.07302	-0.69897	-0.41564
1.25527	1.28812	-0.522879	-0.533854
1.44716	1.37379	-0.221849	0.231041

## Sheet: Figure3d
ATL_electron	ATL_hole	ElE_electron	ELE_hole	GEO_electron	GEO_hole	SYM_electron	SYM_hole
0.4101	0.4347	0.2645	0.296	0.1762	0.1307	0.1491	0.1384

## Sheet: Figure3e
SYM_electron	SYM_hole	ATL_electron	ATL_hole	ElE_electron	ELE_hole	GEO_electron	GEO_hole
0.346	0.3195	0.3751	0.1961	0.1786	0.3637	0.1003	0.0956

## Sheet: Figure3f
ElE_electron	ELE_hole	SYM_electron	SYM_hole	ATL_electron	ATL_hole	GEO_electron	GEO_hole
0.4229	0.184	0.2238	0.3874	0.2237	0.2887	0.1296	0.1399

[truncated: 21 more sheets: Figure4c, Figure4d, Figure4e, Figure4f, Figure4g, Figure4i, SupplementaryFigure3a, SupplementaryFigure3b, SupplementaryFigure5a, SupplementaryFigure5b, SupplementaryFigure5c, SupplementaryFigure6a, SupplementaryFigure6b, SupplementaryFigure6c, SupplementaryFigure6d, SupplementaryFigure6e, SupplementaryFigure6f, SupplementaryFigure7, SupplementaryFigure9a, SupplementaryFigure9b …]
